# Supplementary material for: Isolation, characterization, proteome, miRNAome, and the embryotrophic effects of chicken egg yolk nanovesicles (vitellovesicles)
Source: Sci Rep. 2023 Mar 14;13:4204. doi: 10.1038/s41598-023-31012-0 (PMC10014936; doi:10.1038/s41598-023-31012-0)
Supplement: Supplementary file 4 — Supplementary Information 4. [file 41598_2023_31012_MOESM4_ESM.xlsx]

## Sheet: all_data
	tag id	miRDeep2 score	estimated probability that the miRNA is a true positive	rfam alert	total read count	mature read count	loop read count	star read count	significant randfold p-value	mature miRBase miRNA	example miRBase miRNA with the same seed	UCSC browser	NCBI blastn	consensus mature sequence	consensus star sequence	consensus precursor sequence	precursor coordinate
E1-1	NC_052543.1_2472	46.7	64 +/- 36%	-	86	85	0	1	-	gga-let-7d	ssc-let-7f-3p	-	-	cuauacaaccugcugccuuuc	agagguaguggguugcauag	agagguaguggguugcauaguuuuagggcagggauuuugcucacaaggagguaacuauacaaccugcugccuuuc	NC_052543.1:6270266..6270341:-
E1-1	NC_052565.1_3238	4.3	42 +/- 31%	-	144	144	0	0	-	gga-miR-26a-5p	ssc-miR-26a	-	-	uucaaguaauccaggauaggc	cuguccuccguuacuuggggu	uucaaguaauccaggauaggcugugccccccccggccuguccuccguuacuuggggu	NC_052565.1:2416134..2416191:+
E1-1	NC_052532.1_46	4	42 +/- 31%	-	219	219	0	0	-	gga-let-7i	ssc-let-7c	-	-	ugagguaguaguuugugc	gcaagcuacugccuugcu	ugagguaguaguuugugcuguuggucggguugugacauugcccgcuguggagauaacugcgcaagcuacugccuugcu	NC_052532.1:33188033..33188111:+
E1-1	NC_052543.1_2459	4	42 +/- 31%	-	116	116	0	0	-	gga-let-7g-5p	ssc-let-7c	-	-	ugagguaguaguuuguacag	guacaggccacugccuugcc	ugagguaguaguuuguacaguuugagggucuaugauaccacccgguacaggagauaacuguacaggccacugccuugcc	NC_052543.1:3165798..3165877:-
E1-1	NC_052541.1_2347	4	42 +/- 31%	-	526	526	0	0	-	gga-miR-7	ssc-miR-7-5p	-	-	uggaagacuagugauuuuguugu	aacaagucacagucugccuua	uggaagacuagugauuuuguuguuguauggcucaucccaccacaacaagucacagucugccuua	NC_052541.1:13148105..13148169:-
E1-1	NC_052538.1_2073	3.9	1 +/- 4%	-	144	144	0	0	-	gga-miR-26a-5p	ssc-miR-26a	-	-	uucaaguaauccaggauaggc	cuguucuagguuacuuggcuc	uucaaguaauccaggauaggcuguggucuggcagucagccuguucuagguuacuuggcuc	NC_052538.1:22167340..22167400:-
E1-1	NC_052533.1_678	3.9	1 +/- 4%	-	144	144	0	0	-	gga-miR-26a-5p	ssc-miR-26a	-	-	uucaaguaauccaggauaggc	cuauucuugguuacuugcacu	uucaaguaauccaggauaggcuguauccauuccugcuggccuauucuugguuacuugcacu	NC_052533.1:4564835..4564896:+
E1-1	NC_052572.1_3515	3.9	1 +/- 4%	-	357	357	0	0	-	gga-miR-27b-5p	ssc-miR-27a	-	-	uucacaguggcuaaguuc	gcuuagcugauuggugaaca	gcuuagcugauuggugaacagugauuguuucccucuuuguucacaguggcuaaguuc	NC_052572.1:42260268..42260325:+
E1-1	NC_052561.1_3209	3.8	1 +/- 4%	-	25	25	0	0	-	gga-miR-24-3p	ssc-miR-24-3p	-	-	uggcucaguucagcaggaacag	gugccuacugagcugacacgcagu	gugccuacugagcugacacgcagucguuggucgcacacuggcucaguucagcaggaacag	NC_052561.1:441626..441686:+
E1-1	NC_052543.1_2473	3.8	1 +/- 4%	-	48	48	0	0	-	gga-let-7f-5p	ssc-let-7c	-	-	ugagguaguagauuguauag	auacaaucuauugccuuccc	ugagguaguagauuguauaguuguaggguaguuauuuuacccuguucaggagauaacuauacaaucuauugccuuccc	NC_052543.1:6271300..6271378:-
E1-1	NC_052559.1_3160	3.8	1 +/- 4%	-	470	470	0	0	-	gga-miR-211	ssc-miR-204	-	-	uucccuuugucauccuaugcc	cugggacggugaagggaggc	uucccuuugucauccuaugccugagcgaugccuggaggcugggacggugaagggaggc	NC_052559.1:2661994..2662052:+
E1-1	NC_052550.1_2895	3.8	1 +/- 4%	-	86	86	0	0	-	gga-miR-451	ssc-miR-451	-	-	aaaccguuaccauuacugag	uaguaaugguaacgguucug	aaaccguuaccauuacugaguuuaguaaugguaacgguucug	NC_052550.1:6347741..6347783:-
E1-1	NC_052550.1_2894	3.8	1 +/- 4%	-	1721	1721	0	0	-	gga-miR-22-5p	ssc-miR-22-3p	-	-	aagcugccaguugaagaac	ucuucaguggcaagcuuua	ucuucaguggcaagcuuuauguccuucucuaguagcuaaagcugccaguugaagaac	NC_052550.1:5865729..5865786:-
E1-1	NC_052571.1_3423	3.7	1 +/- 4%	-	134	134	0	0	-	gga-miR-122-5p	ssc-miR-122-5p	-	-	uggagugugacaaugguguu	cgccauuaucacacuaaaua	uggagugugacaaugguguuuguguccaaucuaucaaacgccauuaucacacuaaaua	NC_052571.1:7599943..7600001:-
E1-1	NC_052550.1_2876	3.7	1 +/- 4%	-	1081	1081	0	0	-	gga-miR-21-5p	ssc-miR-21-5p	-	-	uagcuuaucagacugauguugac	caacaacagucgguaggcuguc	uagcuuaucagacugauguugacuguuggaucucauggcaacaacagucgguaggcuguc	NC_052550.1:7850826..7850886:+
E1-1	NC_052532.1_158	3.7	1 +/- 4%	-	421	421	0	0	-	gga-miR-99a-5p	ssc-miR-99b	-	-	aacccguagauccgaucuug	agcucgcuucuaugggucug	aacccguagauccgaucuuguguugaaaugcacugcacaagcucgcuucuaugggucug	NC_052532.1:99155221..99155280:+
E1-1	NC_052572.1_3685	3.7	1 +/- 4%	-	438	438	0	0	-	gga-miR-31-5p	ssc-miR-31	-	-	aggcaagauguuggcauagc	uaugccaacauauugucauc	aggcaagauguuggcauagcuguuaaccuaaaaaccugcuaugccaacauauugucauc	NC_052572.1:83215110..83215169:-
E1-1	NC_052535.1_1578	3.7	1 +/- 4%	-	1245	1245	0	0	-	gga-miR-92-3p	ssc-miR-32	-	-	uauugcacuugucccggccug	gguggggauuuguugcauuacu	gguggggauuuguugcauuacuuguagcuguguguagaguauugcacuugucccggccug	NC_052535.1:3923882..3923942:-
E1-1	NC_052532.1_578	3.6	1 +/- 4%	-	1245	1245	0	0	-	gga-miR-92-5p	ssc-miR-32	-	-	uauugcacuugucccggccug	gguugggaucaguugcaaugcu	gguugggaucaguugcaaugcugugcguuucugugguauugcacuugucccggccug	NC_052532.1:148016365..148016422:-
E1-1	NC_052548.1_2784	3.6	1 +/- 4%	-	124	124	0	0	-	gga-miR-126-5p	ssc-miR-126-3p	-	-	ucguaccgugaguaauaaugcg	cauuauuacuuuugguacgcgc	cauuauuacuuuugguacgcgcugugacacuucaaacucguaccgugaguaauaaugcg	NC_052548.1:8354869..8354928:-
E1-1	NC_052532.1_160	3.6	1 +/- 4%	-	113	113	0	0	-	gga-let-7c-5p	ssc-let-7c	-	-	ugagguaguagguuguauggu	uguacaaccuucuagcuuucc	ugagguaguagguuguaugguuuagaguuacacccugggaguuaacuguacaaccuucuagcuuucc	NC_052532.1:99155973..99156040:+
E1-1	NC_052572.1_3625	3.6	1 +/- 4%	-	470	470	0	0	-	gga-miR-211	ssc-miR-204	-	-	uucccuuugucauccuaugcc	cugggaaggcaaagggacgu	uucccuuugucauccuaugccugagaauauaugaagggggcugggaaggcaaagggacgu	NC_052572.1:35793658..35793718:-
E1-1	NC_052552.1_2996	3.6	1 +/- 4%	-	108	108	0	0	-	gga-miR-200a-5p	ssc-miR-141	-	-	uaacacugucugguaacgaugu	aucuuacuagacagugcugga	aucuuacuagacagugcuggauuucuuggaucuauucuaacacugucugguaacgaugu	NC_052552.1:2591140..2591199:-
E1-1	NC_052537.1_1896	3.5	1 +/- 4%	-	646	524	0	122	-	gga-miR-202-5p	ssc-miR-202-5p	-	-	uuccuaugcauauacuucuu	aagaggcauagagcaugggaa	uuccuaugcauauacuucuuugagaguuugaucuaaagaggcauagagcaugggaa	NC_052537.1:22288455..22288511:+
E1-1	NC_052541.1_2288	3.5	1 +/- 4%	-	470	470	0	0	-	gga-miR-211	ssc-miR-204	-	-	uucccuuugucauccuaugcc	cagggacagcaaagggaugc	uucccuuugucauccuaugccuggagaucacagugaggcagggacagcaaagggaugc	NC_052541.1:5710251..5710309:+
E1-1	NC_052539.1_2099	3.5	1 +/- 4%	-	984	984	0	0	-	gga-miR-199-5p	ssc-miR-199a-3p	-	-	acaguagucugcacauugg	aguguucagacuaccuguuc	aguguucagacuaccuguucaggacaaugcuguuguacaguagucugcacauugg	NC_052539.1:4639898..4639953:+
E1-1	NC_052551.1_2947	3.5	1 +/- 4%	-	124	124	0	0	-	gga-miR-499-5p	ssc-miR-499-5p	-	-	uuaagacuuguagugaugu	aucacuuuaagucugugcu	uuaagacuuguagugauguuuagauaauguauuacaugaacaucacuuuaagucugugcu	NC_052551.1:2972479..2972539:-
E1-1	NC_052554.1_3039	3.4	1 +/- 4%	-	11	11	0	0	-	gga-miR-133c-5p	ssc-miR-133a-3p	-	-	uugguccccuucaaccagcug	gcugguaaaaaggaaccagau	gcugguaaaaaggaaccagaucaacuacaacuggauuugguccccuucaaccagcug	NC_052554.1:4704456..4704513:+
E1-1	NW_024095992.1_3438	3.4	1 +/- 4%	-	562	562	0	0	-	gga-miR-7b	ssc-miR-7-5p	-	-	uggaagacuagugauuuuuguugu	aacaaaucacagucuaccaua	uggaagacuagugauuuuuguuguuuuuagauaacuaaauugacaacaaaucacagucuaccaua	NW_024095992.1:87956..88021:+
E1-1	NC_052572.1_3635	3.4	1 +/- 4%	-	526	526	0	0	-	gga-miR-7	ssc-miR-7-5p	-	-	uggaagacuagugauuuuguugu	aacaaaucacagucugccaua	uggaagacuagugauuuuguuguuuuuagauaauuaaauugacaacaaaucacagucugccaua	NC_052572.1:40684996..40685060:-
E1-1	NC_052548.1_2731	3.2	1 +/- 4%	-	984	984	0	0	-	gga-miR-199-5p	ssc-miR-199a-3p	-	-	acaguagucugcacauugg	aguguucagacuaccuguuc	aguguucagacuaccuguucaggacuacgagauuguacaguagucugcacauugg	NC_052548.1:5709309..5709364:+
E1-1	NC_052558.1_3132	3.2	1 +/- 4%	-	748	748	0	0	-	gga-miR-10a-5p	ssc-miR-10a-5p	-	-	uacccuguagauccgaauuug	aauucguaucuaggggaaua	uacccuguagauccgaauuuguguaaaggaaguugggucacaaauucguaucuaggggaaua	NC_052558.1:3441811..3441873:+
E1-1	NC_052548.1_2748	3.2	1 +/- 4%	-	154	154	0	0	-	gga-miR-181b-5p	ssc-miR-181b	-	-	aacauucauugcugucgg	gaucaaugaaugcaaa	aacauucauugcugucgguggguuuucauugcuaucaacucacugaucaaugaaugcaaa	NC_052548.1:10106458..10106518:+
E1-1	NC_052559.1_3193	3.2	1 +/- 4%	-	526	526	0	0	-	gga-miR-7	ssc-miR-7-5p	-	-	uggaagacuagugauuuuguugu	aacaaaucauagccugccaua	uggaagacuagugauuuuguuguuaugauuuauaaaggugacaacaaaucauagccugccaua	NC_052559.1:5324943..5325006:-
E1-1	NC_052552.1_2994	3.1	1 +/- 4%	-	579	579	0	0	-	gga-miR-429-5p	ssc-miR-429	-	-	uaauacugucugguaaugccg	gucuuaccaggcaaaguuaga	gucuuaccaggcaaaguuagaucuagcuauuucugucuaauacugucugguaaugccg	NC_052552.1:2588634..2588692:-
E1-1	NC_052534.1_1166	3.1	1 +/- 4%	-	130	130	0	0	-	gga-miR-194	ssc-miR-194b-5p	-	-	uguaacagcaacuccaug	uggagaugcuguuacuuu	uguaacagcaacuccauguggacuacacugacuuccaguggagaugcuguuacuuu	NC_052534.1:18493706..18493762:+
E1-1	NC_052572.1_3517	2.9	0 +/- 0%	-	25	25	0	0	-	gga-miR-24-5p	ssc-miR-24-3p	-	-	uggcucaguucagcaggaacag	gugccuacugagcugauaucagu	gugccuacugagcugauaucaguucugauuuuacauacuggcucaguucagcaggaacag	NC_052572.1:42260785..42260845:+
E1-1	NC_052551.1_2929	2.9	0 +/- 0%	-	11	11	0	0	-	gga-miR-133a-5p	ssc-miR-133a-3p	-	-	uugguccccuucaaccagcug	gcugguaaaauggaaccaaau	gcugguaaaauggaaccaaaucaacuguucaauggauuugguccccuucaaccagcug	NC_052551.1:8478633..8478691:+
E1-1	NC_052555.1_3066	2.9	0 +/- 0%	-	119	119	0	0	-	gga-miR-100-5p	ssc-miR-99b	-	-	aacccguagauccgaacuug	agcuuguaucuauagguaug	aacccguagauccgaacuuguggucauauuccacacaagcuuguaucuauagguaug	NC_052555.1:3390472..3390529:+
E1-1	NC_052539.1_2096	2.9	0 +/- 0%	-	154	154	0	0	-	gga-miR-181b-5p	ssc-miR-181b	-	-	aacauucauugcugucgg	gaacaaugaaugcaac	aacauucauugcugucgguggguuuaacuauguggacaagcucacugaacaaugaaugcaac	NC_052539.1:2003710..2003772:+
E1-1	NC_052533.1_1032	2.8	0 +/- 0%	-	11	11	0	0	-	gga-miR-133a-5p	ssc-miR-133a-3p	-	-	uugguccccuucaaccagcug	gcugguaaaauggaaccaaau	gcugguaaaauggaaccaaaucaccucuucaauggauuugguccccuucaaccagcug	NC_052533.1:102133986..102134044:-
E1-1	NC_052548.1_2746	2.7	0 +/- 0%	-	421	421	0	0	-	gga-miR-181a-5p	ssc-miR-181b	-	-	aacauucaacgcugucgguga	aucgaccguugacuguacc	aacauucaacgcugucggugaguuugagaacuaagaaaaaccaucgaccguugacuguacc	NC_052548.1:10104826..10104887:+
E1-1	NC_052539.1_2094	2.6	0 +/- 0%	-	421	421	0	0	-	gga-miR-181a-5p	ssc-miR-181b	-	-	aacauucaacgcugucgguga	aucgaccguugauuguacc	aacauucaacgcugucggugaguuuggaauuuaagugaaaaccaucgaccguugauuguacc	NC_052539.1:2003526..2003588:+
E1-1	NC_052532.1_100	2.2	0 +/- 0%	-	9	8	0	1	-	gga-let-7j-5p	ssc-let-7c	-	-	ugagguaguagguuguauag	cuauacaaucuacugucuuuc	ugagguaguagguuguauaguuuuaggguuaugcccugccugucagauaacuauacaaucuacugucuuuc	NC_052532.1:71281769..71281840:+
E1-1	NC_052543.1_2475	2.1	0 +/- 0%	-	9	8	0	1	-	gga-let-7j-5p	ssc-let-7c	-	-	ugagguaguagguuguauag	cuauacaaucuacugucuuuc	ugagguaguagguuguauaguuuuagggucauacccgcaacugggagauaacuauacaaucuacugucuuuc	NC_052543.1:6271728..6271800:-
E1-1	NC_052572.1_3686	2	0 +/- 0%	-	438	438	0	0	-	gga-miR-31-5p	ssc-miR-31	-	-	aggcaagauguuggcauagc	uccuacagauggcuuuc	uccuacagauggcuuucuaacaaguucuuucaugcagagcuggaggggaggcaagauguuggcauagc	NC_052572.1:83215149..83215217:-
E1-1	NC_052557.1_3109	2	0 +/- 0%	-	8	8	0	0	-	gga-let-7a-5p	ssc-let-7c	-	-	ugagguaguagguuguauag	auacagucuauugccuuccu	ugagguaguagguuguauaguuuggugggagggauucugucccauuucaggugauaacuauacagucuauugccuuccu	NC_052557.1:1686092..1686171:-
E1-1	NC_052535.1_1577	1.7	0 +/- 0%	-	1245	1245	0	0	-	gga-miR-92-3p	ssc-miR-32	-	-	uauugcacuugucccggccug	ggcugcucugcuuggugguugu	uauugcacuugucccggccuguggaggaaaggaggacuggucuucaggcugcucugcuuggugguugu	NC_052535.1:3923835..3923903:-
E1-1	NC_052555.1_3068	1.3	0 +/- 0%	-	8	8	0	0	-	gga-let-7a-5p	ssc-let-7c	-	-	ugagguaguagguuguauag	guacaaccuccuagcuuucc	ugagguaguagguuguauaguuuagaauuacaccaagggagauaacuguacaaccuccuagcuuucc	NC_052555.1:3398599..3398666:+
E1-1	NC_052557.1_3110	1	0 +/- 0%	-	8	8	0	0	-	gga-let-7a-5p	ssc-let-7c	-	-	ugagguaguagguuguauag	agggaaucacaccagacc	agggaaucacaccagaccucuguacugcucuguggaggugagguaguagguuguauag	NC_052557.1:1686151..1686209:-
E1-1	NC_052550.1_2875	0.8	1 +/- 2%	-	1081	1081	0	0	-	gga-miR-21-5p	ssc-miR-21-5p	-	-	uagcuuaucagacugauguugac	cgugacauccccauggcugua	cgugacauccccauggcuguaccauccugucggauagcuuaucagacugauguugac	NC_052550.1:7850792..7850849:+
E1-1	NC_052543.1_2444	0.5	1 +/- 2%	-	5	5	0	0	-	gga-miR-191-5p	ssc-miR-191	-	-	caacggaaucccaaaagcagc	ugcccugggauuucguuacc	caacggaaucccaaaagcagcuguccccgcagcgcccagcugcccugggauuucguuacc	NC_052543.1:11829224..11829284:+
E1-1	NC_052538.1_2010	0.5	1 +/- 2%	-	96	96	0	0	-	gga-miR-1788-5p	-	-	-	ggcuuguuuuccguugccugcg	caggcagcgaaagcaagucug	ggcuuguuuuccguugccugcgguguguugcagugacucaggcagcgaaagcaagucug	NC_052538.1:21977532..21977591:+
E1-1	NC_052572.1_3442	0.2	1 +/- 2%	-	134	134	0	0	-	gga-miR-122-5p	-	-	-	uggagugugacaaugguguu	cgccauuaucacacuaaaua	uggagugugacaaugguguuuguguccaaucuaucaaacgccauuaucacacuaaaua	NC_052572.1:1089917..1089975:+
E1-1	NC_052552.1_3001	0	1 +/- 2%	-	86	86	0	0	-	gga-miR-34a-5p	-	-	-	cagugucuuagcugguug	aucagcaaguauacugcc	cagugucuuagcugguuguugugagcaauaguuaaggaagcaaucagcaaguauacugcc	NC_052552.1:3262687..3262747:-
E1-1	NC_052543.1_2474	0	1 +/- 2%	-	48	48	0	0	-	gga-let-7f-5p	ssc-let-7c	-	-	ugagguaguagauuguauag	gugguuagcuacuucagc	gugguuagcuacuucagcaaagagcuuaaguacaugcuucucugucagagugagguaguagauuguauag	NC_052543.1:6271358..6271428:-
E1-1	NC_052537.1_1899	0	1 +/- 2%	-	116	116	0	0	-	gga-miR-146b-5p	-	-	-	ugcccuauggauucaguucugc	agaacugaauuccauaggcguu	agaacugaauuccauaggcguuaaagcauccaaaaaugcccuauggauucaguucugc	NC_052537.1:23929114..23929172:+
E1-1	NC_052551.1_2933	0	1 +/- 2%	-	148	148	0	0	-	gga-miR-1388a-5p	-	-	-	aucucagguucgucagccca	gacugucuaaccugagaaug	gacugucuaaccugagaauggugaaacauaagggucaaucucagguucgucagccca	NC_052551.1:9852557..9852614:+
E1-1	NC_052554.1_3043	-0.1	1 +/- 2%	-	128	128	0	0	-	gga-miR-30c-5p	-	-	-	ugggagaggauuguuuacgcc	uguaaacauccuacacucucagc	uguaaacauccuacacucucagcugugaacucgagguggcugggagaggauuguuuacgcc	NC_052554.1:5294553..5294614:+
E1-1	NC_052572.1_3513	-0.1	1 +/- 2%	-	127	127	0	0	-	gga-miR-23b-5p	-	-	-	aaucacauugccagggauu	uuccuggcaugaugauuug	uuccuggcaugaugauuugugaguuaagauuaaaaucacauugccagggauu	NC_052572.1:42260028..42260080:+
E1-1	NC_052534.1_1350	-0.3	1 +/- 2%	-	128	128	0	0	-	gga-miR-456-5p	-	-	-	caggcugguuagaugguuguca	agcaggcaucuucucagccuacaugug	agcaggcaucuucucagccuacauguggauuccuaaaucugcaggcugguuagaugguuguca	NC_052534.1:31118073..31118136:-
E1-1	NC_052572.1_3506	-0.5	1 +/- 2%	-	543	543	0	0	-	gga-miR-1416-5p	-	-	-	uccuuaacucaugccgcug	auuguaugaguugaguaca	uccuuaacucaugccgcugugccuuuauauuuuauuucacaauuguaugaguugaguaca	NC_052572.1:35534444..35534504:+
E1-1	NC_052551.1_2930	-0.5	1 +/- 2%	-	11	11	0	0	-	gga-miR-133a-3p	ssc-miR-133a-3p	-	-	uugguccccuucaaccagcug	gaggcugacccggacagcagaa	uugguccccuucaaccagcuguagcugugcauugaucucucagacgcaccucggaggcugacccggacagcagaa	NC_052551.1:8478670..8478745:+
E1-1	NC_052565.1_3243	-0.9	1 +/- 2%	-	3	3	0	0	-	gga-miR-196-5p	ssc-miR-196a	-	-	uagguaguuucauguuguuggg	cggcaacaagaaacugccuuaa	uagguaguuucauguuguugggauuggcuuuuagcucggcaacaagaaacugccuuaa	NC_052565.1:856429..856487:-
E1-1	NC_052544.1_2540	-0.9	1 +/- 2%	-	2	2	0	0	-	gga-miR-143-5p	ssc-miR-143-3p	-	-	ugagaugaagcacuguagcuc	ggugcagugcugcaucucugg	ggugcagugcugcaucucuggucaauugggagucugagaugaagcacuguagcuc	NC_052544.1:8112823..8112878:-
E1-1	NC_052558.1_3130	-1.5	2 +/- 3%	-	3	3	0	0	-	gga-miR-196-5p	ssc-miR-196a	-	-	uagguaguuucauguuguuggg	caagaacaucaaacuaccugau	uagguaguuucauguuguugggcuuuaaauuuuaaacacaagaacaucaaacuaccugau	NC_052558.1:3382509..3382569:+
E1-1	NC_052533.1_939	-1.5	2 +/- 3%	-	3	3	0	0	-	gga-miR-196-5p	ssc-miR-196a	-	-	uagguaguuucauguuguuggg	cuacagcacgaaacugccuuaa	uagguaguuucauguuguuggggcuccaccuuucucucuacagcacgaaacugccuuaa	NC_052533.1:32553119..32553178:-
E1-1	NC_052544.1_2508	-1.6	2 +/- 3%	-	2	2	0	0	-	gga-miR-218-5p	ssc-miR-218-5p	-	-	uugugcuugaucuaacca	guucugucaagcaccaug	uugugcuugaucuaaccaugugguagaacaauacaaauugaacaugguucugucaagcaccaug	NC_052544.1:4203882..4203946:+
E1-1	NC_052541.1_2317	-1.6	2 +/- 3%	-	1	1	0	0	-	gga-miR-184-5p	ssc-miR-184	-	-	uggacggagaacugauaagggu	ccuuaucacuuuuccagcccagc	ccuuaucacuuuuccagcccagcuucuucgcucugacuguuggacggagaacugauaagggu	NC_052541.1:19997338..19997400:+
E1-1	NC_052535.1_1689	-1.7	2 +/- 3%	-	2	2	0	0	-	gga-miR-218-5p	ssc-miR-218-5p	-	-	uugugcuugaucuaacca	guucugucaagcaccaug	uugugcuugaucuaaccaugugguugugagguaugaguaaaacaugguucugucaagcaccaug	NC_052535.1:74570207..74570271:-
E1-1	NC_052534.1_1349	-1.7	2 +/- 3%	-	128	128	0	0	-	gga-miR-456-3p	-	-	-	caggcugguuagaugguuguca	gcauucaucugauaacugcu	caggcugguuagaugguugucaugcauucaucugauaacugcu	NC_052534.1:31118052..31118095:-
E1-1	NC_052557.1_3112	-2	2 +/- 3%	-	1	1	0	0	-	gga-let-7k-5p	ssc-let-7f-3p	-	-	cuauacaaucuacugucuuuc	gagguaguagauugaauaguu	gagguaguagauugaauaguuguggaguccuauccucccuuugagcuaacuauacaaucuacugucuuuc	NC_052557.1:1686298..1686368:-
E1-1	NC_052552.1_3002	-2.1	4 +/- 4%	-	86	86	0	0	-	gga-miR-34a-5p	-	-	-	cagugucuuagcugguug	gccagcugugaguguu	gccagcugugaguguuucuuuggcagugucuuagcugguug	NC_052552.1:3262729..3262770:-
E1-1	NC_052538.1_2061	-2.1	4 +/- 4%	-	1	1	0	0	-	gga-miR-10b-5p	ssc-miR-10a-5p	-	-	uacccuguagaaccgaauuug	gauucgauucuaggggaaua	uacccuguagaaccgaauuugugugauauucauauagucacagauucgauucuaggggaaua	NC_052538.1:15901563..15901625:-
E1-1	NC_052565.1_3244	-4.9	5 +/- 4%	-	3	3	0	0	-	gga-miR-196-5p	ssc-miR-196a	-	-	uagguaguuucauguuguuggg	ccuuucaugcagcugaucugug	ccuuucaugcagcugaucugugguuuagguaguuucauguuguuggg	NC_052565.1:856465..856512:-
E1-1	NC_052558.1_3129	-5.1	3 +/- 3%	-	3	3	0	0	-	gga-miR-196-5p	ssc-miR-196a	-	-	uagguaguuucauguuguuggg	caagaaugaacuagaacugcucugug	caagaaugaacuagaacugcucugugaauuagguaguuucauguuguuggg	NC_052558.1:3382480..3382531:+
E1-1	NC_052552.1_2997	-5.6	3 +/- 3%	-	1	1	0	0	-	gga-miR-200b-5p	-	-	-	caucuuacugggcagcauug	auacugccugguaaugaugau	caucuuacugggcagcauuggauguucucuguuuuucuaauacugccugguaaugaugau	NC_052552.1:2593468..2593528:-
E1-2	NC_052549.1_1844	4.1	29 +/- 34%	-	63	63	0	0	-	gga-miR-193a-5p	ssc-miR-193a-5p	-	-	ugggucuuugcgggcgaga	uggccuacaaagucccagu	ugggucuuugcgggcgagaugagagguucgugucuucaacuggccuacaaagucccagu	NC_052549.1:7050381..7050440:+
E1-2	NC_052541.1_1489	4	29 +/- 34%	-	88	88	0	0	-	gga-miR-7	ssc-miR-7-5p	-	-	uggaagacuagugauuuuguugu	aacaagucacagucugccuua	uggaagacuagugauuuuguuguuguauggcucaucccaccacaacaagucacagucugccuua	NC_052541.1:13148105..13148169:-
E1-2	NC_052550.1_1924	3.8	0 +/- 3%	-	532	532	0	0	-	gga-miR-22-5p	ssc-miR-22-3p	-	-	aagcugccaguugaagaac	ucuucaguggcaagcuuua	ucuucaguggcaagcuuuauguccuucucuaguagcuaaagcugccaguugaagaac	NC_052550.1:5865729..5865786:-
E1-2	NC_052541.1_1465	3.8	0 +/- 3%	-	76	76	0	0	-	gga-miR-184-5p	ssc-miR-184	-	-	uggacggagaacugauaagg	uuaucacuuuuccagcccagc	uuaucacuuuuccagcccagcuucuucgcucugacuguuggacggagaacugauaagg	NC_052541.1:19997340..19997398:+
E1-2	NC_052535.1_978	3.7	0 +/- 3%	-	52	52	0	0	-	gga-miR-92-3p	ssc-miR-32	-	-	uauugcacuugucccggccug	gguggggauuuguugcauuacu	gguggggauuuguugcauuacuuguagcuguguguagaguauugcacuugucccggccug	NC_052535.1:3923882..3923942:-
E1-2	NC_052550.1_1914	3.7	0 +/- 3%	-	64	64	0	0	-	gga-miR-21-5p	ssc-miR-21-5p	-	-	uagcuuaucagacugauguugac	caacaacagucgguaggcuguc	uagcuuaucagacugauguugacuguuggaucucauggcaacaacagucgguaggcuguc	NC_052550.1:7850826..7850886:+
E1-2	NC_052571.1_2267	3.7	0 +/- 3%	-	60	60	0	0	-	gga-miR-122-5p	ssc-miR-122-5p	-	-	uggagugugacaaugguguu	cgccauuaucacacuaaaua	uggagugugacaaugguguuuguguccaaucuaucaaacgccauuaucacacuaaaua	NC_052571.1:7599943..7600001:-
E1-2	NC_052532.1_390	3.6	0 +/- 3%	-	52	52	0	0	-	gga-miR-92-5p	ssc-miR-32	-	-	uauugcacuugucccggccug	gguugggaucaguugcaaugcu	gguugggaucaguugcaaugcugugcguuucugugguauugcacuugucccggccug	NC_052532.1:148016365..148016422:-
E1-2	NC_052539.1_1321	3.5	0 +/- 3%	-	58	58	0	0	-	gga-miR-199-5p	ssc-miR-199a-3p	-	-	acaguagucugcacauugg	aguguucagacuaccuguuc	aguguucagacuaccuguucaggacaaugcuguuguacaguagucugcacauugg	NC_052539.1:4639898..4639953:+
E1-2	NC_052572.1_2379	3.4	0 +/- 3%	-	88	88	0	0	-	gga-miR-7	ssc-miR-7-5p	-	-	uggaagacuagugauuuuguugu	aacaaaucacagucugccaua	uggaagacuagugauuuuguuguuuuuagauaauuaaauugacaacaaaucacagucugccaua	NC_052572.1:40684996..40685060:-
E1-2	NC_052552.1_1980	3.2	0 +/- 3%	-	68	68	0	0	-	gga-miR-429-5p	ssc-miR-429	-	-	uaauacugucugguaaugcc	ucuuaccaggcaaaguuaga	ucuuaccaggcaaaguuagaucuagcuauuucugucuaauacugucugguaaugcc	NC_052552.1:2588635..2588691:-
E1-2	NC_052548.1_1807	3.2	0 +/- 3%	-	58	58	0	0	-	gga-miR-199-5p	ssc-miR-199a-3p	-	-	acaguagucugcacauugg	aguguucagacuaccuguuc	aguguucagacuaccuguucaggacuacgagauuguacaguagucugcacauugg	NC_052548.1:5709309..5709364:+
E1-2	NC_052559.1_2149	3.2	0 +/- 3%	-	88	88	0	0	-	gga-miR-7	ssc-miR-7-5p	-	-	uggaagacuagugauuuuguugu	aacaaaucauagccugccaua	uggaagacuagugauuuuguuguuaugauuuauaaaggugacaacaaaucauagccugccaua	NC_052559.1:5324943..5325006:-
E1-2	NC_052548.1_1816	2.7	0 +/- 0%	-	63	63	0	0	-	gga-miR-181a-5p	ssc-miR-181b	-	-	aacauucaacgcugucggugag	caucgaccguugacuguacc	aacauucaacgcugucggugaguuugagaacuaagaaaaaccaucgaccguugacuguacc	NC_052548.1:10104826..10104887:+
E1-2	NC_052539.1_1318	2.6	0 +/- 0%	-	63	63	0	0	-	gga-miR-181a-5p	ssc-miR-181b	-	-	aacauucaacgcugucggugag	caucgaccguugauuguacc	aacauucaacgcugucggugaguuuggaauuuaagugaaaaccaucgaccguugauuguacc	NC_052539.1:2003526..2003588:+
E1-2	NC_052555.1_2040	2.5	0 +/- 0%	-	69	69	0	0	-	gga-miR-100-5p	ssc-miR-99b	-	-	aacccguagauccgaacu	cuuguaucuauagguaug	aacccguagauccgaacuuguggucauauuccacacaagcuuguaucuauagguaug	NC_052555.1:3390472..3390529:+
E1-2	NC_052549.1_1843	2.4	0 +/- 0%	-	63	63	0	0	-	gga-miR-193a-5p	ssc-miR-193a-5p	-	-	ugggucuuugcgggcgaga	uaaaaaaucgcgauccgug	uaaaaaaucgcgauccgugcccgaucgggcgagcugagggcugggucuuugcgggcgaga	NC_052549.1:7050340..7050400:+
E1-2	NC_052572.1_2422	2	0 +/- 0%	-	172	172	0	0	-	gga-miR-31-5p	ssc-miR-31	-	-	aggcaagauguuggcauagc	uccuacagauggcuuuc	uccuacagauggcuuucuaacaaguucuuucaugcagagcuggaggggaggcaagauguuggcauagc	NC_052572.1:83215149..83215217:-
E1-2	NC_052535.1_977	1.7	0 +/- 0%	-	52	52	0	0	-	gga-miR-92-3p	ssc-miR-32	-	-	uauugcacuugucccggccug	ggcugcucugcuuggugguugu	uauugcacuugucccggccuguggaggaaaggaggacuggucuucaggcugcucugcuuggugguugu	NC_052535.1:3923835..3923903:-
E1-2	NC_052561.1_2155	1.4	0 +/- 0%	-	7	7	0	0	-	gga-miR-24-3p	ssc-miR-24-3p	-	-	uggcucaguucagcaggaacag	gugccuacugagcugacacgcagu	gugccuacugagcugacacgcagucguuggucgcacacuggcucaguucagcaggaacag	NC_052561.1:441626..441686:+
E1-2	NC_052550.1_1913	0.8	0 +/- 0%	-	64	64	0	0	-	gga-miR-21-5p	ssc-miR-21-5p	-	-	uagcuuaucagacugauguugac	cgugacauccccauggcugua	cgugacauccccauggcuguaccauccugucggauagcuuaucagacugauguugac	NC_052550.1:7850792..7850849:+
E1-2	NC_052572.1_2321	0.5	0 +/- 0%	-	7	7	0	0	-	gga-miR-24-5p	ssc-miR-24-3p	-	-	uggcucaguucagcaggaacag	gugccuacugagcugauaucagu	gugccuacugagcugauaucaguucugauuuuacauacuggcucaguucagcaggaacag	NC_052572.1:42260785..42260845:+
E1-2	NC_052536.1_1072	0.3	0 +/- 0%	-	45	45	0	0	-	gga-miR-210a-5p	-	-	-	gagccacugacuaacgcacau	gugcgugugacagcggcuaac	gagccacugacuaacgcacauugugcucucggcgacuccacugugcgugugacagcggcuaac	NC_052536.1:15483485..15483548:+
E1-2	NC_052572.1_2278	0.2	0 +/- 0%	-	60	60	0	0	-	gga-miR-122-5p	-	-	-	uggagugugacaaugguguu	cgccauuaucacacuaaaua	uggagugugacaaugguguuuguguccaaucuaucaaacgccauuaucacacuaaaua	NC_052572.1:1089917..1089975:+
E1-2	NC_052551.1_1955	0	0 +/- 0%	-	54	54	0	0	-	gga-miR-1388a-5p	-	-	-	aucucagguucgucagccca	gacugucuaaccugagaaug	gacugucuaaccugagaauggugaaacauaagggucaaucucagguucgucagccca	NC_052551.1:9852557..9852614:+
E1-2	NC_052544.1_1632	0	0 +/- 0%	-	4	4	0	0	-	gga-miR-143-5p	ssc-miR-143-3p	-	-	ugagaugaagcacuguagcuc	ggugcagugcugcaucucugg	ggugcagugcugcaucucuggucaauugggagucugagaugaagcacuguagcuc	NC_052544.1:8112823..8112878:-
E1-2	NC_052572.1_2319	-0.5	0 +/- 0%	-	3	3	0	0	-	gga-miR-27b-5p	ssc-miR-27a	-	-	uucacaguggcuaaguucugc	agagcuuagcugauuggugaaca	agagcuuagcugauuggugaacagugauuguuucccucuuuguucacaguggcuaaguucugc	NC_052572.1:42260265..42260328:+
E1-2	NC_052572.1_2312	-0.5	0 +/- 0%	-	55	55	0	0	-	gga-miR-1416-5p	-	-	-	uccuuaacucaugccgcug	auuguaugaguugaguaca	uccuuaacucaugccgcugugccuuuauauuuuauuucacaauuguaugaguugaguaca	NC_052572.1:35534444..35534504:+
E1-2	NC_052565.1_2176	-0.6	0 +/- 0%	-	2	2	0	0	-	gga-miR-26a-5p	ssc-miR-26a	-	-	uucaaguaauccaggauaggc	cuguccuccguuacuuggggu	uucaaguaauccaggauaggcugugccccccccggccuguccuccguuacuuggggu	NC_052565.1:2416134..2416191:+
E1-2	NC_052538.1_1313	-0.9	0 +/- 0%	-	2	2	0	0	-	gga-miR-26a-5p	ssc-miR-26a	-	-	uucaaguaauccaggauaggc	cuguucuagguuacuuggcuc	uucaaguaauccaggauaggcuguggucuggcagucagccuguucuagguuacuuggcuc	NC_052538.1:22167340..22167400:-
E1-2	NC_052557.1_2071	-0.9	0 +/- 0%	-	2	2	0	0	-	gga-let-7j-5p	ssc-let-7c	-	-	ugagguaguagguuguauagu	uauacagucuauugccuuccu	ugagguaguagguuguauaguuuggugggagggauucugucccauuucaggugauaacuauacagucuauugccuuccu	NC_052557.1:1686092..1686171:-
E1-2	NC_052543.1_1564	-0.9	0 +/- 0%	-	2	2	0	0	-	gga-miR-191-5p	ssc-miR-191	-	-	caacggaaucccaaaagcagc	ugcccugggauuucguuacc	caacggaaucccaaaagcagcuguccccgcagcgcccagcugcccugggauuucguuacc	NC_052543.1:11829224..11829284:+
E1-2	NC_052533.1_450	-1	0 +/- 0%	-	2	2	0	0	-	gga-miR-26a-5p	ssc-miR-26a	-	-	uucaaguaauccaggauaggc	cuauucuugguuacuugcacu	uucaaguaauccaggauaggcuguauccauuccugcuggccuauucuugguuacuugcacu	NC_052533.1:4564835..4564896:+
E1-2	NC_052533.1_681	-1.2	0 +/- 0%	-	2	2	0	0	-	gga-miR-30d	ssc-miR-30c-5p	-	-	uguaaacauccccgacuggaagc	uuucagucagauguuugcugc	uguaaacauccccgacuggaagcuguagcagcucgagcuuucagucagauguuugcugc	NC_052533.1:141645673..141645732:-
E1-2	NC_052532.1_50	-1.3	0 +/- 0%	-	2	2	0	0	-	gga-let-7j-5p	ssc-let-7c	-	-	ugagguaguagguuguauagu	uauacaaucuacugucuuucc	ugagguaguagguuguauaguuuuaggguuaugcccugccugucagauaacuauacaaucuacugucuuucc	NC_052532.1:71281769..71281841:+
E1-2	NC_052543.1_1577	-1.3	0 +/- 0%	-	2	2	0	0	-	gga-let-7j-5p	ssc-let-7c	-	-	ugagguaguagguuguauagu	uauacaaucuacugucuuucc	ugagguaguagguuguauaguuuuagggucauacccgcaacugggagauaacuauacaaucuacugucuuucc	NC_052543.1:6271727..6271800:-
E1-2	NC_052543.1_1571	-1.4	0 +/- 0%	-	1	1	0	0	-	gga-let-7g-5p	ssc-let-7c	-	-	ugagguaguaguuuguacagu	uguacaggccacugccuugcc	ugagguaguaguuuguacaguuugagggucuaugauaccacccgguacaggagauaacuguacaggccacugccuugcc	NC_052543.1:3165798..3165877:-
E1-2	NC_052544.1_1629	-1.4	0 +/- 0%	-	2	2	0	0	-	gga-miR-146a-5p	ssc-miR-146b	-	-	ugagaacugaauuccaugggu	ccauggggcucaguucuucag	ugagaacugaauuccauggguuguaauugaauccuuugucagacccauggggcucaguucuucag	NC_052544.1:7417848..7417913:-
E1-2	NC_052555.1_2042	-1.6	0 +/- 0%	-	2	2	0	0	-	gga-let-7j-5p	ssc-let-7c	-	-	ugagguaguagguuguauagu	uguacaaccuccuagcuuucc	ugagguaguagguuguauaguuuagaauuacaccaagggagauaacuguacaaccuccuagcuuucc	NC_052555.1:3398599..3398666:+
E1-2	NC_052559.1_2126	-1.6	0 +/- 0%	-	1	1	0	0	-	gga-miR-204	ssc-miR-204	-	-	uucccuuugucauccuaugcc	cugggacggugaagggaggc	uucccuuugucauccuaugccugagcgaugccuggaggcugggacggugaagggaggc	NC_052559.1:2661994..2662052:+
E1-2	NC_052572.1_2375	-1.8	0 +/- 0%	-	1	1	0	0	-	gga-miR-204	ssc-miR-204	-	-	uucccuuugucauccuaugcc	cugggaaggcaaagggacgu	uucccuuugucauccuaugccugagaauauaugaagggggcugggaaggcaaagggacgu	NC_052572.1:35793658..35793718:-
E1-2	NC_052557.1_2072	-1.9	0 +/- 0%	-	2	2	0	0	-	gga-let-7a-5p	ssc-let-7c	-	-	ugagguaguagguuguauagu	cagggaaucacaccagacc	cagggaaucacaccagaccucuguacugcucuguggaggugagguaguagguuguauagu	NC_052557.1:1686150..1686210:-
E1-2	NC_052541.1_1440	-1.9	0 +/- 0%	-	1	1	0	0	-	gga-miR-204	ssc-miR-204	-	-	uucccuuugucauccuaugcc	cagggacagcaaagggaugc	uucccuuugucauccuaugccuggagaucacagugaggcagggacagcaaagggaugc	NC_052541.1:5710251..5710309:+
E1-2	NC_052538.1_1257	-4.5	0 +/- 1%	-	2	2	0	0	-	gga-miR-375	-	-	-	uuguucguucggcucgcg	cgagccccacgugcaaga	cgagccccacgugcaagaccugaccugaacguuuuguucguucggcucgcg	NC_052538.1:21968153..21968204:+
E1-3	NC_052565.1_3090	4.3	22 +/- 25%	-	108	108	0	0	-	gga-miR-26a-5p	ssc-miR-26a	-	-	uucaaguaauccaggauaggc	cuguccuccguuacuuggggu	uucaaguaauccaggauaggcugugccccccccggccuguccuccguuacuuggggu	NC_052565.1:2416134..2416191:+
E1-3	NC_052532.1_34	4	22 +/- 25%	-	85	85	0	0	-	gga-let-7i	ssc-let-7c	-	-	ugagguaguaguuugugcugu	ugcgcaagcuacugccuugcu	ugagguaguaguuugugcuguuggucggguugugacauugcccgcuguggagauaacugcgcaagcuacugccuugcu	NC_052532.1:33188033..33188111:+
E1-3	NC_052541.1_2101	4	22 +/- 25%	-	467	467	0	0	-	gga-miR-7	ssc-miR-7-5p	-	-	uggaagacuagugauuuuguugu	aacaagucacagucugccuua	uggaagacuagugauuuuguuguuguauggcucaucccaccacaacaagucacagucugccuua	NC_052541.1:13148105..13148169:-
E1-3	NC_052543.1_2225	4	22 +/- 25%	-	79	79	0	0	-	gga-let-7g-5p	ssc-let-7c	-	-	ugagguaguaguuuguacagu	uguacaggccacugccuugcc	ugagguaguaguuuguacaguuugagggucuaugauaccacccgguacaggagauaacuguacaggccacugccuugcc	NC_052543.1:3165798..3165877:-
E1-3	NC_052533.1_869	3.9	0 +/- 0%	-	39	39	0	0	-	gga-miR-138-5p	ssc-miR-138	-	-	agcugguguugugaaucaggccg	gcuacuucacaacaccagggug	agcugguguugugaaucaggccgucaccagucggagaacggcuacuucacaacaccagggug	NC_052533.1:40640011..40640073:-
E1-3	NC_052538.1_1813	3.9	0 +/- 0%	-	147	147	0	0	-	gga-miR-375	ssc-miR-375	-	-	uuuguucguucggcucgcguua	gcgucgagccccacgugcaagac	gcgucgagccccacgugcaagaccugaccugaacguuuuguucguucggcucgcguua	NC_052538.1:21968149..21968207:+
E1-3	NC_052557.1_2951	3.9	0 +/- 0%	-	84	84	0	0	-	gga-let-7a-5p	ssc-let-7c	-	-	ugagguaguagguuguauagu	uauacagucuauugccuuccu	ugagguaguagguuguauaguuuggugggagggauucugucccauuucaggugauaacuauacagucuauugccuuccu	NC_052557.1:1686092..1686171:-
E1-3	NC_052543.1_2200	3.9	0 +/- 0%	-	108	108	0	0	-	gga-miR-191-5p	ssc-miR-191	-	-	caacggaaucccaaaagcagc	ugcccugggauuucguuacc	caacggaaucccaaaagcagcuguccccgcagcgcccagcugcccugggauuucguuacc	NC_052543.1:11829224..11829284:+
E1-3	NC_052533.1_660	3.9	0 +/- 0%	-	108	108	0	0	-	gga-miR-26a-5p	ssc-miR-26a	-	-	uucaaguaauccaggauaggc	cuauucuugguuacuugcacu	uucaaguaauccaggauaggcuguauccauuccugcuggccuauucuugguuacuugcacu	NC_052533.1:4564835..4564896:+
E1-3	NC_052538.1_1877	3.9	0 +/- 0%	-	108	108	0	0	-	gga-miR-26a-5p	ssc-miR-26a	-	-	uucaaguaauccaggauaggc	cuguucuagguuacuuggcuc	uucaaguaauccaggauaggcuguggucuggcagucagccuguucuagguuacuuggcuc	NC_052538.1:22167340..22167400:-
E1-3	NC_052572.1_3353	3.9	0 +/- 0%	-	117	117	0	0	-	gga-miR-27b-5p	ssc-miR-27a	-	-	uucacaguggcuaaguuc	gcuuagcugauuggugaaca	gcuuagcugauuggugaacagugauuguuucccucuuuguucacaguggcuaaguuc	NC_052572.1:42260268..42260325:+
E1-3	NC_052543.1_2233	3.8	0 +/- 0%	-	35	35	0	0	-	gga-let-7f-5p	ssc-let-7c	-	-	ugagguaguagauuguauagu	uauacaaucuauugccuuccc	ugagguaguagauuguauaguuguaggguaguuauuuuacccuguucaggagauaacuauacaaucuauugccuuccc	NC_052543.1:6271300..6271378:-
E1-3	NC_052550.1_2718	3.8	0 +/- 0%	-	1496	1496	0	0	-	gga-miR-22-5p	ssc-miR-22-3p	-	-	aagcugccaguugaagaac	ucuucaguggcaagcuuua	ucuucaguggcaagcuuuauguccuucucuaguagcuaaagcugccaguugaagaac	NC_052550.1:5865729..5865786:-
E1-3	NC_052535.1_1525	3.8	0 +/- 0%	-	322	322	0	0	-	gga-miR-146c-5p	ssc-miR-146b	-	-	ugagaacugaauuccauggac	ccaugguauucaguucucuag	ugagaacugaauuccauggacugguuucaauuccaugcguucaguccaugguauucaguucucuag	NC_052535.1:88337596..88337662:-
E1-3	NC_052559.1_3016	3.8	0 +/- 0%	-	401	401	0	0	-	gga-miR-204	ssc-miR-204	-	-	uucccuuugucauccuaugcc	cugggacggugaagggaggc	uucccuuugucauccuaugccugagcgaugccuggaggcugggacggugaagggaggc	NC_052559.1:2661994..2662052:+
E1-3	NC_052550.1_2719	3.8	0 +/- 0%	-	166	166	0	0	-	gga-miR-451	ssc-miR-451	-	-	aaaccguuaccauuacugag	uaguaaugguaacgguucug	aaaccguuaccauuacugaguuuaguaaugguaacgguucug	NC_052550.1:6347741..6347783:-
E1-3	NC_052533.1_703	3.8	0 +/- 0%	-	111	111	0	0	-	gga-miR-128-2-5p	ssc-miR-128	-	-	ucacagugaaccggucucu	gggccguuacacuguaagaga	gggccguuacacuguaagagagugaguagcaggucucacagugaaccggucucu	NC_052533.1:45428576..45428630:+
E1-3	NC_052551.1_2764	3.7	0 +/- 0%	-	73	73	0	0	-	gga-miR-1388a-5p	ssc-miR-1388	-	-	aggacugucuaaccugagaa	cucagguucgucagcccaug	aggacugucuaaccugagaauggugaaacauaagggucaaucucagguucgucagcccaug	NC_052551.1:9852555..9852616:+
E1-3	NC_052572.1_3547	3.7	0 +/- 0%	-	699	699	0	0	-	gga-miR-31-5p	ssc-miR-31	-	-	aggcaagauguuggcauagc	uaugccaacauauugucauc	aggcaagauguuggcauagcuguuaaccuaaaaaccugcuaugccaacauauugucauc	NC_052572.1:83215110..83215169:-
E1-3	NC_052550.1_2700	3.7	0 +/- 0%	-	1087	1087	0	0	-	gga-miR-21-5p	ssc-miR-21-5p	-	-	uagcuuaucagacugauguugac	caacaacagucgguaggcuguc	uagcuuaucagacugauguugacuguuggaucucauggcaacaacagucgguaggcuguc	NC_052550.1:7850826..7850886:+
E1-3	NC_052532.1_138	3.7	0 +/- 0%	-	351	351	0	0	-	gga-miR-99a-5p	ssc-miR-99b	-	-	aacccguagauccgaucu	cucgcuucuaugggucug	aacccguagauccgaucuuguguugaaaugcacugcacaagcucgcuucuaugggucug	NC_052532.1:99155221..99155280:+
E1-3	NC_052535.1_1424	3.7	0 +/- 0%	-	1437	1437	0	0	-	gga-miR-92-3p	ssc-miR-32	-	-	uauugcacuugucccggccug	gguggggauuuguugcauuacu	gguggggauuuguugcauuacuuguagcuguguguagaguauugcacuugucccggccug	NC_052535.1:3923882..3923942:-
E1-3	NC_052571.1_3285	3.7	0 +/- 0%	-	128	128	0	0	-	gga-miR-122-5p	ssc-miR-122-5p	-	-	uggagugugacaaugguguu	cgccauuaucacacuaaaua	uggagugugacaaugguguuuguguccaaucuaucaaacgccauuaucacacuaaaua	NC_052571.1:7599943..7600001:-
E1-3	NC_052552.1_2826	3.6	0 +/- 0%	-	65	65	0	0	-	gga-miR-200a-5p	ssc-miR-141	-	-	uaacacugucugguaacgaugu	aucuuacuagacagugcugga	aucuuacuagacagugcuggauuucuuggaucuauucuaacacugucugguaacgaugu	NC_052552.1:2591140..2591199:-
E1-3	NC_052572.1_3469	3.6	0 +/- 0%	-	401	401	0	0	-	gga-miR-204	ssc-miR-204	-	-	uucccuuugucauccuaugcc	cugggaaggcaaagggacgu	uucccuuugucauccuaugccugagaauauaugaagggggcugggaaggcaaagggacgu	NC_052572.1:35793658..35793718:-
E1-3	NC_052533.1_1009	3.6	0 +/- 0%	-	63	63	0	0	-	gga-miR-30d	ssc-miR-30c-5p	-	-	uguaaacauccccgacuggaagc	uuucagucagauguuugcugc	uguaaacauccccgacuggaagcuguagcagcucgagcuuucagucagauguuugcugc	NC_052533.1:141645673..141645732:-
E1-3	NC_052557.1_2938	3.6	0 +/- 0%	-	43	43	0	0	-	gga-miR-205a	ssc-miR-205	-	-	uccuucauuccaccggag	ucaguggagugaagcaca	uccuucauuccaccggagucugucucguaccuaaccagauuucaguggagugaagcaca	NC_052557.1:3112099..3112158:+
E1-3	NC_052532.1_528	3.6	0 +/- 0%	-	1437	1437	0	0	-	gga-miR-92-3p	ssc-miR-32	-	-	uauugcacuugucccggccug	gguugggaucaguugcaaugcu	gguugggaucaguugcaaugcugugcguuucugugguauugcacuugucccggccug	NC_052532.1:148016365..148016422:-
E1-3	NC_052532.1_96	3.6	0 +/- 0%	-	84	84	0	0	-	gga-let-7a-5p	ssc-let-7c	-	-	ugagguaguagguuguauagu	uauacaaucuacugucuuucc	ugagguaguagguuguauaguuuuaggguuaugcccugccugucagauaacuauacaaucuacugucuuucc	NC_052532.1:71281769..71281841:+
E1-3	NC_052543.1_2235	3.6	0 +/- 0%	-	84	84	0	0	-	gga-let-7a-5p	ssc-let-7c	-	-	ugagguaguagguuguauagu	uauacaaucuacugucuuucc	ugagguaguagguuguauaguuuuagggucauacccgcaacugggagauaacuauacaaucuacugucuuucc	NC_052543.1:6271727..6271800:-
E1-3	NC_052532.1_140	3.6	0 +/- 0%	-	42	42	0	0	-	gga-let-7c-5p	ssc-let-7c	-	-	ugagguaguagguuguaugg	guacaaccuucuagcuuucc	ugagguaguagguuguaugguuuagaguuacacccugggaguuaacuguacaaccuucuagcuuucc	NC_052532.1:99155973..99156040:+
E1-3	NC_052551.1_2791	3.5	0 +/- 0%	-	169	169	0	0	-	gga-miR-499-5p	ssc-miR-499-5p	-	-	uuaagacuuguagugaugu	aucacuuuaagucugugcu	uuaagacuuguagugauguuuagauaauguauuacaugaacaucacuuuaagucugugcu	NC_052551.1:2972479..2972539:-
E1-3	NC_052539.1_1893	3.5	0 +/- 0%	-	564	564	0	0	-	gga-miR-199-5p	ssc-miR-199a-3p	-	-	acaguagucugcacauugg	aguguucagacuaccuguuc	aguguucagacuaccuguucaggacaaugcuguuguacaguagucugcacauugg	NC_052539.1:4639898..4639953:+
E1-3	NC_052537.1_1710	3.5	0 +/- 0%	-	766	766	0	0	-	gga-miR-202-5p	ssc-miR-202-5p	-	-	uuccuaugcauauacuucuu	gaggcauagagcaugggaaaa	uuccuaugcauauacuucuuugagaguuugaucuaaagaggcauagagcaugggaaaa	NC_052537.1:22288455..22288513:+
E1-3	NC_052541.1_2054	3.5	0 +/- 0%	-	401	401	0	0	-	gga-miR-204	ssc-miR-204	-	-	uucccuuugucauccuaugcc	cagggacagcaaagggaugc	uucccuuugucauccuaugccuggagaucacagugaggcagggacagcaaagggaugc	NC_052541.1:5710251..5710309:+
E1-3	NC_052557.1_2953	3.4	0 +/- 0%	-	45	45	0	0	-	gga-let-7k-5p	ssc-let-7c	-	-	ugagguaguagauugaauagu	uauacaaucuacugucuuucc	ugagguaguagauugaauaguuguggaguccuauccucccuuugagcuaacuauacaaucuacugucuuucc	NC_052557.1:1686297..1686369:-
E1-3	NC_052572.1_3351	3.4	0 +/- 0%	-	44	44	0	0	-	gga-miR-23b-5p	ssc-miR-23a	-	-	aucacauugccagggauu	uuccuggcaugaugauuu	uuccuggcaugaugauuugugaguuaagauuaaaaucacauugccagggauu	NC_052572.1:42260028..42260080:+
E1-3	NC_052538.1_1825	3.4	0 +/- 0%	-	111	111	0	0	-	gga-miR-128-1-5p	ssc-miR-128	-	-	ucacagugaaccggucucu	gggccguaacacugucugaga	gggccguaacacugucugagagguuuauauuucucacagugaaccggucucu	NC_052538.1:30233664..30233716:+
E1-3	NC_052544.1_2301	3.4	0 +/- 0%	-	32	32	0	0	-	gga-miR-146a-5p	ssc-miR-146b	-	-	ugagaacugaauuccaugggu	ccauggggcucaguucuucag	ugagaacugaauuccauggguuguaauugaauccuuugucagacccauggggcucaguucuucag	NC_052544.1:7417848..7417913:-
E1-3	NW_024095992.1_3296	3.4	0 +/- 0%	-	781	781	0	0	-	gga-miR-7b	ssc-miR-7-5p	-	-	uggaagacuagugauuuuuguugu	aacaaaucacagucuaccaua	uggaagacuagugauuuuuguuguuuuuagauaacuaaauugacaacaaaucacagucuaccaua	NW_024095992.1:87956..88021:+
E1-3	NC_052572.1_3479	3.4	0 +/- 0%	-	467	467	0	0	-	gga-miR-7	ssc-miR-7-5p	-	-	uggaagacuagugauuuuguugu	aacaaaucacagucugccaua	uggaagacuagugauuuuguuguuuuuagauaauuaaauugacaacaaaucacagucugccaua	NC_052572.1:40684996..40685060:-
E1-3	NC_052532.1_142	3.3	0 +/- 0%	-	211	211	0	0	-	gga-miR-125b-5p	ssc-miR-125b	-	-	ucccugagacccuaacuuguga	acaagucaggcucuugggacc	ucccugagacccuaacuugugagguuuuguagcaacaaucacaagucaggcucuugggacc	NC_052532.1:99187959..99188020:+
E1-3	NC_052552.1_2828	3.3	0 +/- 0%	-	41	41	0	0	-	gga-miR-200b-5p	ssc-miR-429	-	-	uaauacugccugguaaugauga	aucuuacugggcagcauugga	aucuuacugggcagcauuggauguucucuguuuuucuaauacugccugguaaugauga	NC_052552.1:2593469..2593527:-
E1-3	NC_052555.1_2904	3.3	0 +/- 0%	-	211	211	0	0	-	gga-miR-125b-5p	ssc-miR-125b	-	-	ucccugagacccuaacuuguga	acggguuaggcucuugggagc	ucccugagacccuaacuugugauguuuagcuuuuaaauccacggguuaggcucuugggagc	NC_052555.1:3416238..3416299:+
E1-3	NC_052559.1_3049	3.2	0 +/- 0%	-	467	467	0	0	-	gga-miR-7	ssc-miR-7-5p	-	-	uggaagacuagugauuuuguugu	aacaaaucauagccugccaua	uggaagacuagugauuuuguuguuaugauuuauaaaggugacaacaaaucauagccugccaua	NC_052559.1:5324943..5325006:-
E1-3	NC_052555.1_2902	3.2	0 +/- 0%	-	84	84	0	0	-	gga-let-7a-5p	ssc-let-7c	-	-	ugagguaguagguuguauagu	uguacaaccuccuagcuuucc	ugagguaguagguuguauaguuuagaauuacaccaagggagauaacuguacaaccuccuagcuuucc	NC_052555.1:3398599..3398666:+
E1-3	NC_052538.1_1863	3.2	0 +/- 0%	-	74	74	0	0	-	gga-miR-10b-5p	ssc-miR-10a-5p	-	-	uacccuguagaaccgaauu	uucgauucuaggggaaua	uacccuguagaaccgaauuugugugauauucauauagucacagauucgauucuaggggaaua	NC_052538.1:15901563..15901625:-
E1-3	NC_052558.1_2970	3.2	0 +/- 0%	-	393	393	0	0	-	gga-miR-10a-5p	ssc-miR-10a-5p	-	-	uacccuguagauccgaauuug	aauucguaucuaggggaaua	uacccuguagauccgaauuuguguaaaggaaguugggucacaaauucguaucuaggggaaua	NC_052558.1:3441811..3441873:+
E1-3	NC_052548.1_2551	3.2	0 +/- 0%	-	564	564	0	0	-	gga-miR-199-5p	ssc-miR-199a-3p	-	-	acaguagucugcacauugg	aguguucagacuaccuguuc	aguguucagacuaccuguucaggacuacgagauuguacaguagucugcacauugg	NC_052548.1:5709309..5709364:+
E1-3	NC_052552.1_2824	3.2	0 +/- 0%	-	143	143	0	0	-	gga-miR-429-5p	ssc-miR-429	-	-	uaauacugucugguaaugccg	gucuuaccaggcaaaguuaga	gucuuaccaggcaaaguuagaucuagcuauuucugucuaauacugucugguaaugccg	NC_052552.1:2588634..2588692:-
E1-3	NC_052542.1_2151	3.2	0 +/- 0%	-	39	39	0	0	-	gga-miR-138-5p	ssc-miR-138	-	-	agcugguguugugaaucaggccg	gcuauuucacuacaccaggguu	agcugguguugugaaucaggccgacggcaagcgcuuccuacuauccggcuauuucacuacaccaggguu	NC_052542.1:2065531..2065600:-
E1-3	NC_052534.1_1048	3.1	0 +/- 0%	-	53	53	0	0	-	gga-miR-194	ssc-miR-194b-5p	-	-	uguaacagcaacuccaug	uggagaugcuguuacuuu	uguaacagcaacuccauguggacuacacugacuuccaguggagaugcuguuacuuu	NC_052534.1:18493706..18493762:+
E1-3	NC_052533.1_654	3	0 +/- 0%	-	48	48	0	0	-	gga-miR-460a-5p	ssc-miR-20a-3p	-	-	ccugcauuguacacacugug	cagcgcauacaauguggauu	ccugcauuguacacacuguguguguuaacuggaaaugcacagcgcauacaauguggauu	NC_052533.1:3683374..3683433:+
E1-3	NC_052557.1_2952	3	0 +/- 0%	-	84	84	0	0	-	gga-let-7a-5p	ssc-let-7c	-	-	ugagguaguagguuguauagu	cagggaaucacaccagacc	cagggaaucacaccagaccucuguacugcucuguggaggugagguaguagguuguauagu	NC_052557.1:1686150..1686210:-
E1-3	NC_052532.1_157	3	0 +/- 0%	-	36	36	0	0	-	gga-miR-222a	ssc-miR-221-3p	-	-	agcuacaucuggcuacuggg	caguagucaguguagauuc	caguagucaguguagauucugucuuuacaaucagcagcuacaucuggcuacuggg	NC_052532.1:110728207..110728262:+
E1-3	NC_052561.1_3065	2.9	0 +/- 0%	-	10	10	0	0	-	gga-miR-24-3p	ssc-miR-24-3p	-	-	uggcucaguucagcaggaacag	gugccuacugagcugacacgcagu	gugccuacugagcugacacgcagucguuggucgcacacuggcucaguucagcaggaacag	NC_052561.1:441626..441686:+
E1-3	NC_052555.1_2900	2.9	0 +/- 0%	-	37	37	0	0	-	gga-miR-100-5p	ssc-miR-99b	-	-	aacccguagauccgaacuug	agcuuguaucuauagguaug	aacccguagauccgaacuuguggucauauuccacacaagcuuguaucuauagguaug	NC_052555.1:3390472..3390529:+
E1-3	NC_052548.1_2564	2.7	0 +/- 0%	-	252	252	0	0	-	gga-miR-181a-5p	ssc-miR-181b	-	-	aacauucaacgcugucggugag	caucgaccguugacuguacc	aacauucaacgcugucggugaguuugagaacuaagaaaaaccaucgaccguugacuguacc	NC_052548.1:10104826..10104887:+
E1-3	NC_052539.1_1888	2.6	0 +/- 0%	-	252	252	0	0	-	gga-miR-181a-5p	ssc-miR-181b	-	-	aacauucaacgcugucggugag	caucgaccguugauuguacc	aacauucaacgcugucggugaguuuggaauuuaagugaaaaccaucgaccguugauuguacc	NC_052539.1:2003526..2003588:+
E1-3	NC_052557.1_2937	2.2	0 +/- 0%	-	43	43	0	0	-	gga-miR-205a	ssc-miR-205	-	-	uccuucauuccaccggag	ccgggagaaauaaggaca	ccgggagaaauaaggacaauccauggguucuguuguccuucauuccaccggag	NC_052557.1:3112064..3112117:+
E1-3	NC_052572.1_3548	2	0 +/- 0%	-	699	699	0	0	-	gga-miR-31-5p	ssc-miR-31	-	-	aggcaagauguuggcauagc	uccuacagauggcuuuc	uccuacagauggcuuucuaacaaguucuuucaugcagagcuggaggggaggcaagauguuggcauagc	NC_052572.1:83215149..83215217:-
E1-3	NC_052572.1_3355	2	0 +/- 0%	-	10	10	0	0	-	gga-miR-24-5p	ssc-miR-24-3p	-	-	uggcucaguucagcaggaacag	gugccuacugagcugauaucagu	gugccuacugagcugauaucaguucugauuuuacauacuggcucaguucagcaggaacag	NC_052572.1:42260785..42260845:+
E1-3	NC_052535.1_1423	1.7	0 +/- 0%	-	1437	1437	0	0	-	gga-miR-92-3p	ssc-miR-32	-	-	uauugcacuugucccggccug	ggcugcucugcuuggugguugu	uauugcacuugucccggccuguggaggaaaggaggacuggucuucaggcugcucugcuuggugguugu	NC_052535.1:3923835..3923903:-
E1-3	NC_052550.1_2699	0.8	3 +/- 4%	-	1087	1087	0	0	-	gga-miR-21-5p	ssc-miR-21-5p	-	-	uagcuuaucagacugauguugac	cgugacauccccauggcugua	cgugacauccccauggcuguaccauccugucggauagcuuaucagacugauguugac	NC_052550.1:7850792..7850849:+
E1-3	NC_052559.1_3041	0.6	3 +/- 4%	-	40	40	0	0	-	gga-miR-6593-5p	-	-	-	ggcucggggggcucuucg	cggagcuccccgggcggu	ggcucggggggcucuucgggccgagagaggccucggagcuccccgggcggu	NC_052559.1:1831150..1831201:-
E1-3	NC_052544.1_2308	0.5	3 +/- 4%	-	43	43	0	0	-	gga-miR-3523	-	-	-	ccgcgcagugccucguccucga	gagugcgaggcgcugcggggg	gagugcgaggcgcugcgggggcugcugcaggagcgcgccgcgcagugccucguccucga	NC_052544.1:8666945..8667004:-
E1-3	NC_052543.1_2234	0.3	3 +/- 4%	-	35	35	0	0	-	gga-let-7f-5p	ssc-let-7c	-	-	ugagguaguagauuguauagu	ugugguuagcuacuucagc	ugugguuagcuacuucagcaaagagcuuaaguacaugcuucucugucagagugagguaguagauuguauagu	NC_052543.1:6271357..6271429:-
E1-3	NC_052536.1_1564	0.3	3 +/- 4%	-	31	31	0	0	-	gga-miR-210a-5p	-	-	-	gagccacugacuaacgcacau	gugcgugugacagcggcuaac	gagccacugacuaacgcacauugugcucucggcgacuccacugugcgugugacagcggcuaac	NC_052536.1:15483485..15483548:+
E1-3	NC_052572.1_3300	0.2	3 +/- 4%	-	128	128	0	0	-	gga-miR-122-5p	-	-	-	uggagugugacaaugguguu	cgccauuaucacacuaaaua	uggagugugacaaugguguuuguguccaaucuaucaaacgccauuaucacacuaaaua	NC_052572.1:1089917..1089975:+
E1-3	NC_052548.1_2606	0	3 +/- 4%	-	76	76	0	0	-	gga-miR-126-5p	-	-	-	cucguaccgugaguaauaaugcg	cauuauuacuuuugguacgcgcu	cauuauuacuuuugguacgcgcugugacacuucaaacucguaccgugaguaauaaugcg	NC_052548.1:8354869..8354928:-
E1-3	NC_052544.1_2306	-0.4	0 +/- 1%	-	3	3	0	0	-	gga-miR-143-5p	ssc-miR-143-3p	-	-	ugagaugaagcacuguagcuc	ggugcagugcugcaucucugg	ggugcagugcugcaucucuggucaauugggagucugagaugaagcacuguagcuc	NC_052544.1:8112823..8112878:-
E1-3	NC_052572.1_3344	-0.5	0 +/- 1%	-	231	231	0	0	-	gga-miR-1416-5p	-	-	-	uccuuaacucaugccgcug	auuguaugaguugaguaca	uccuuaacucaugccgcugugccuuuauauuuuauuucacaauuguaugaguugaguaca	NC_052572.1:35534444..35534504:+
E1-3	NC_052546.1_2425	-0.7	0 +/- 1%	-	41	41	0	0	-	gga-miR-1306-5p	-	-	-	auggacguuggcucuggugg	accuccccugcaaacguccagug	accuccccugcaaacguccagugacgcagagguaauggacguuggcucuggugg	NC_052546.1:1309180..1309234:+
E1-3	NC_052544.1_2303	-1.3	1 +/- 2%	-	1	1	0	0	-	gga-miR-145-5p	ssc-miR-145-5p	-	-	guccaguuuucccaggaauccc	gauuccuggaaauacuguucu	guccaguuuucccaggaaucccuuaggcgcuacguuggggauuccuggaaauacuguucu	NC_052544.1:8112207..8112267:-

## Sheet: read_count_by_sample
mature miRBase miRNA	E1-1	E1-2	E1-3	tag id	ortholog	consensus mature sequence	consensus star sequence	consensus precursor sequence	precursor coordinate
gga-miR-92-3p	2490	104	4311	NC_052535.1_1578	ssc-miR-32	uauugcacuugucccggccug	gguggggauuuguugcauuacu	gguggggauuuguugcauuacuuguagcuguguguagaguauugcacuugucccggccug	NC_052535.1:3923882..3923942:-
gga-miR-21-5p	2162	128	2174	NC_052550.1_2876	ssc-miR-21-5p	uagcuuaucagacugauguugac	caacaacagucgguaggcuguc	uagcuuaucagacugauguugacuguuggaucucauggcaacaacagucgguaggcuguc	NC_052550.1:7850826..7850886:+
gga-miR-199-5p	1968	116	1128	NC_052539.1_2099	ssc-miR-199a-3p	acaguagucugcacauugg	aguguucagacuaccuguuc	aguguucagacuaccuguucaggacaaugcuguuguacaguagucugcacauugg	NC_052539.1:4639898..4639953:+
gga-miR-22-5p	1721	532	1496	NC_052550.1_2894	ssc-miR-22-3p	aagcugccaguugaagaac	ucuucaguggcaagcuuua	ucuucaguggcaagcuuuauguccuucucuaguagcuaaagcugccaguugaagaac	NC_052550.1:5865729..5865786:-
gga-miR-7	1578	264	1401	NC_052541.1_2347	ssc-miR-7-5p	uggaagacuagugauuuuguugu	aacaagucacagucugccuua	uggaagacuagugauuuuguuguuguauggcucaucccaccacaacaagucacagucugccuua	NC_052541.1:13148105..13148169:-
gga-miR-31-5p	876	172	1398	NC_052572.1_3685	ssc-miR-31	aggcaagauguuggcauagc	uaugccaacauauugucauc	aggcaagauguuggcauagcuguuaaccuaaaaaccugcuaugccaacauauugucauc	NC_052572.1:83215110..83215169:-
gga-miR-181a-5p	842	126	504	NC_052548.1_2746	ssc-miR-181b	aacauucaacgcugucgguga	aucgaccguugacuguacc	aacauucaacgcugucggugaguuugagaacuaagaaaaaccaucgaccguugacuguacc	NC_052548.1:10104826..10104887:+
gga-miR-429-5p	579	68	143	NC_052552.1_2994	ssc-miR-429	uaauacugucugguaaugccg	gucuuaccaggcaaaguuaga	gucuuaccaggcaaaguuagaucuagcuauuucugucuaauacugucugguaaugccg	NC_052552.1:2588634..2588692:-
gga-miR-1416-5p	543	55	231	NC_052572.1_3506	-	uccuuaacucaugccgcug	auuguaugaguugaguaca	uccuuaacucaugccgcugugccuuuauauuuuauuucacaauuguaugaguugaguaca	NC_052572.1:35534444..35534504:+
gga-miR-26a-5p	432	6	324	NC_052565.1_3238	ssc-miR-26a	uucaaguaauccaggauaggc	cuguccuccguuacuuggggu	uucaaguaauccaggauaggcugugccccccccggccuguccuccguuacuuggggu	NC_052565.1:2416134..2416191:+
gga-miR-27b-5p	357	3	117	NC_052572.1_3515	ssc-miR-27a	uucacaguggcuaaguuc	gcuuagcugauuggugaaca	gcuuagcugauuggugaacagugauuguuucccucuuuguucacaguggcuaaguuc	NC_052572.1:42260268..42260325:+
gga-miR-122-5p	268	120	256	NC_052571.1_3423	ssc-miR-122-5p	uggagugugacaaugguguu	cgccauuaucacacuaaaua	uggagugugacaaugguguuuguguccaaucuaucaaacgccauuaucacacuaaaua	NC_052571.1:7599943..7600001:-
gga-miR-1388a-5p	148	54	73	NC_052551.1_2933	-	aucucagguucgucagccca	gacugucuaaccugagaaug	gacugucuaaccugagaauggugaaacauaagggucaaucucagguucgucagccca	NC_052551.1:9852557..9852614:+
gga-miR-100-5p	119	69	37	NC_052555.1_3066	ssc-miR-99b	aacccguagauccgaacuug	agcuuguaucuauagguaug	aacccguagauccgaacuuguggucauauuccacacaagcuuguaucuauagguaug	NC_052555.1:3390472..3390529:+
gga-let-7g-5p	116	1	79	NC_052543.1_2459	ssc-let-7c	ugagguaguaguuuguacag	guacaggccacugccuugcc	ugagguaguaguuuguacaguuugagggucuaugauaccacccgguacaggagauaacuguacaggccacugccuugcc	NC_052543.1:3165798..3165877:-
gga-miR-24-3p	25	7	10	NC_052561.1_3209	ssc-miR-24-3p	uggcucaguucagcaggaacag	gugccuacugagcugacacgcagu	gugccuacugagcugacacgcagucguuggucgcacacuggcucaguucagcaggaacag	NC_052561.1:441626..441686:+
gga-miR-24-5p	25	7	10	NC_052572.1_3517	ssc-miR-24-3p	uggcucaguucagcaggaacag	gugccuacugagcugauaucagu	gugccuacugagcugauaucaguucugauuuuacauacuggcucaguucagcaggaacag	NC_052572.1:42260785..42260845:+
gga-let-7a-5p	24	2	420	NC_052557.1_3109	ssc-let-7c	ugagguaguagguuguauag	auacagucuauugccuuccu	ugagguaguagguuguauaguuuggugggagggauucugucccauuucaggugauaacuauacagucuauugccuuccu	NC_052557.1:1686092..1686171:-
gga-miR-191-5p	5	2	108	NC_052543.1_2444	ssc-miR-191	caacggaaucccaaaagcagc	ugcccugggauuucguuacc	caacggaaucccaaaagcagcuguccccgcagcgcccagcugcccugggauuucguuacc	NC_052543.1:11829224..11829284:+
gga-miR-143-5p	2	4	3	NC_052544.1_2540	ssc-miR-143-3p	ugagaugaagcacuguagcuc	ggugcagugcugcaucucugg	ggugcagugcugcaucucuggucaauugggagucugagaugaagcacuguagcuc	NC_052544.1:8112823..8112878:-
gga-miR-211	1410	0	0	NC_052559.1_3160	ssc-miR-204	uucccuuugucauccuaugcc	cugggacggugaagggaggc	uucccuuugucauccuaugccugagcgaugccuggaggcugggacggugaagggaggc	NC_052559.1:2661994..2662052:+
gga-miR-92-5p	1245	52	0	NC_052532.1_578	ssc-miR-32	uauugcacuugucccggccug	gguugggaucaguugcaaugcu	gguugggaucaguugcaaugcugugcguuucugugguauugcacuugucccggccug	NC_052532.1:148016365..148016422:-
gga-miR-10a-5p	748	0	393	NC_052558.1_3132	ssc-miR-10a-5p	uacccuguagauccgaauuug	aauucguaucuaggggaaua	uacccuguagauccgaauuuguguaaaggaaguugggucacaaauucguaucuaggggaaua	NC_052558.1:3441811..3441873:+
gga-miR-202-5p	646	0	766	NC_052537.1_1896	ssc-miR-202-5p	uuccuaugcauauacuucuu	aagaggcauagagcaugggaa	uuccuaugcauauacuucuuugagaguuugaucuaaagaggcauagagcaugggaa	NC_052537.1:22288455..22288511:+
gga-miR-7b	562	0	781	NW_024095992.1_3438	ssc-miR-7-5p	uggaagacuagugauuuuuguugu	aacaaaucacagucuaccaua	uggaagacuagugauuuuuguuguuuuuagauaacuaaauugacaacaaaucacagucuaccaua	NW_024095992.1:87956..88021:+
gga-miR-99a-5p	421	0	351	NC_052532.1_158	ssc-miR-99b	aacccguagauccgaucuug	agcucgcuucuaugggucug	aacccguagauccgaucuuguguugaaaugcacugcacaagcucgcuucuaugggucug	NC_052532.1:99155221..99155280:+
gga-miR-181b-5p	308	0	0	NC_052548.1_2748	ssc-miR-181b	aacauucauugcugucgg	gaucaaugaaugcaaa	aacauucauugcugucgguggguuuucauugcuaucaacucacugaucaaugaaugcaaa	NC_052548.1:10106458..10106518:+
gga-let-7i	219	0	85	NC_052532.1_46	ssc-let-7c	ugagguaguaguuugugc	gcaagcuacugccuugcu	ugagguaguaguuugugcuguuggucggguugugacauugcccgcuguggagauaacugcgcaagcuacugccuugcu	NC_052532.1:33188033..33188111:+
gga-miR-34a-5p	172	0	0	NC_052552.1_3001	-	cagugucuuagcugguug	aucagcaaguauacugcc	cagugucuuagcugguuguugugagcaauaguuaaggaagcaaucagcaaguauacugcc	NC_052552.1:3262687..3262747:-
gga-miR-194	130	0	53	NC_052534.1_1166	ssc-miR-194b-5p	uguaacagcaacuccaug	uggagaugcuguuacuuu	uguaacagcaacuccauguggacuacacugacuuccaguggagaugcuguuacuuu	NC_052534.1:18493706..18493762:+
gga-miR-30c-5p	128	0	0	NC_052554.1_3043	-	ugggagaggauuguuuacgcc	uguaaacauccuacacucucagc	uguaaacauccuacacucucagcugugaacucgagguggcugggagaggauuguuuacgcc	NC_052554.1:5294553..5294614:+
gga-miR-456-5p	128	0	0	NC_052534.1_1350	-	caggcugguuagaugguuguca	agcaggcaucuucucagccuacaugug	agcaggcaucuucucagccuacauguggauuccuaaaucugcaggcugguuagaugguuguca	NC_052534.1:31118073..31118136:-
gga-miR-456-3p	128	0	0	NC_052534.1_1349	-	caggcugguuagaugguuguca	gcauucaucugauaacugcu	caggcugguuagaugguugucaugcauucaucugauaacugcu	NC_052534.1:31118052..31118095:-
gga-miR-23b-5p	127	0	44	NC_052572.1_3513	-	aaucacauugccagggauu	uuccuggcaugaugauuug	uuccuggcaugaugauuugugaguuaagauuaaaaucacauugccagggauu	NC_052572.1:42260028..42260080:+
gga-miR-499-5p	124	0	169	NC_052551.1_2947	ssc-miR-499-5p	uuaagacuuguagugaugu	aucacuuuaagucugugcu	uuaagacuuguagugauguuuagauaauguauuacaugaacaucacuuuaagucugugcu	NC_052551.1:2972479..2972539:-
gga-miR-126-5p	124	0	76	NC_052548.1_2784	ssc-miR-126-3p	ucguaccgugaguaauaaugcg	cauuauuacuuuugguacgcgc	cauuauuacuuuugguacgcgcugugacacuucaaacucguaccgugaguaauaaugcg	NC_052548.1:8354869..8354928:-
gga-miR-146b-5p	116	0	0	NC_052537.1_1899	-	ugcccuauggauucaguucugc	agaacugaauuccauaggcguu	agaacugaauuccauaggcguuaaagcauccaaaaaugcccuauggauucaguucugc	NC_052537.1:23929114..23929172:+
gga-let-7c-5p	113	0	42	NC_052532.1_160	ssc-let-7c	ugagguaguagguuguauggu	uguacaaccuucuagcuuucc	ugagguaguagguuguaugguuuagaguuacacccugggaguuaacuguacaaccuucuagcuuucc	NC_052532.1:99155973..99156040:+
gga-miR-200a-5p	108	0	65	NC_052552.1_2996	ssc-miR-141	uaacacugucugguaacgaugu	aucuuacuagacagugcugga	aucuuacuagacagugcuggauuucuuggaucuauucuaacacugucugguaacgaugu	NC_052552.1:2591140..2591199:-
gga-let-7f-5p	96	0	70	NC_052543.1_2473	ssc-let-7c	ugagguaguagauuguauag	auacaaucuauugccuuccc	ugagguaguagauuguauaguuguaggguaguuauuuuacccuguucaggagauaacuauacaaucuauugccuuccc	NC_052543.1:6271300..6271378:-
gga-miR-1788-5p	96	0	0	NC_052538.1_2010	-	ggcuuguuuuccguugccugcg	caggcagcgaaagcaagucug	ggcuuguuuuccguugccugcgguguguugcagugacucaggcagcgaaagcaagucug	NC_052538.1:21977532..21977591:+
gga-miR-451	86	0	166	NC_052550.1_2895	ssc-miR-451	aaaccguuaccauuacugag	uaguaaugguaacgguucug	aaaccguuaccauuacugaguuuaguaaugguaacgguucug	NC_052550.1:6347741..6347783:-
gga-let-7d	86	0	0	NC_052543.1_2472	ssc-let-7f-3p	cuauacaaccugcugccuuuc	agagguaguggguugcauag	agagguaguggguugcauaguuuuagggcagggauuuugcucacaaggagguaacuauacaaccugcugccuuuc	NC_052543.1:6270266..6270341:-
gga-miR-133a-5p	22	0	0	NC_052551.1_2929	ssc-miR-133a-3p	uugguccccuucaaccagcug	gcugguaaaauggaaccaaau	gcugguaaaauggaaccaaaucaacuguucaauggauuugguccccuucaaccagcug	NC_052551.1:8478633..8478691:+
gga-let-7j-5p	18	8	0	NC_052532.1_100	ssc-let-7c	ugagguaguagguuguauag	cuauacaaucuacugucuuuc	ugagguaguagguuguauaguuuuaggguuaugcccugccugucagauaacuauacaaucuacugucuuuc	NC_052532.1:71281769..71281840:+
gga-miR-196-5p	15	0	0	NC_052565.1_3243	ssc-miR-196a	uagguaguuucauguuguuggg	cggcaacaagaaacugccuuaa	uagguaguuucauguuguugggauuggcuuuuagcucggcaacaagaaacugccuuaa	NC_052565.1:856429..856487:-
gga-miR-133c-5p	11	0	0	NC_052554.1_3039	ssc-miR-133a-3p	uugguccccuucaaccagcug	gcugguaaaaaggaaccagau	gcugguaaaaaggaaccagaucaacuacaacuggauuugguccccuucaaccagcug	NC_052554.1:4704456..4704513:+
gga-miR-133a-3p	11	0	0	NC_052551.1_2930	ssc-miR-133a-3p	uugguccccuucaaccagcug	gaggcugacccggacagcagaa	uugguccccuucaaccagcuguagcugugcauugaucucucagacgcaccucggaggcugacccggacagcagaa	NC_052551.1:8478670..8478745:+
gga-miR-218-5p	4	0	0	NC_052544.1_2508	ssc-miR-218-5p	uugugcuugaucuaacca	guucugucaagcaccaug	uugugcuugaucuaaccaugugguagaacaauacaaauugaacaugguucugucaagcaccaug	NC_052544.1:4203882..4203946:+
gga-miR-10b-5p	1	0	74	NC_052538.1_2061	ssc-miR-10a-5p	uacccuguagaaccgaauuug	gauucgauucuaggggaaua	uacccuguagaaccgaauuugugugauauucauauagucacagauucgauucuaggggaaua	NC_052538.1:15901563..15901625:-
gga-let-7k-5p	1	0	45	NC_052557.1_3112	ssc-let-7f-3p	cuauacaaucuacugucuuuc	gagguaguagauugaauaguu	gagguaguagauugaauaguuguggaguccuauccucccuuugagcuaacuauacaaucuacugucuuuc	NC_052557.1:1686298..1686368:-
gga-miR-200b-5p	1	0	41	NC_052552.1_2997	-	caucuuacugggcagcauug	auacugccugguaaugaugau	caucuuacugggcagcauuggauguucucuguuuuucuaauacugccugguaaugaugau	NC_052552.1:2593468..2593528:-
gga-miR-184-5p	1	76	0	NC_052541.1_2317	ssc-miR-184	uggacggagaacugauaagggu	ccuuaucacuuuuccagcccagc	ccuuaucacuuuuccagcccagcuucuucgcucugacuguuggacggagaacugauaagggu	NC_052541.1:19997338..19997400:+
gga-miR-204	0	3	1203	NC_052559.1_2126	ssc-miR-204	uucccuuugucauccuaugcc	cugggacggugaagggaggc	uucccuuugucauccuaugccugagcgaugccuggaggcugggacggugaagggaggc	NC_052559.1:2661994..2662052:+
gga-miR-125b-5p	0	0	422	NC_052532.1_142	ssc-miR-125b	ucccugagacccuaacuuguga	acaagucaggcucuugggacc	ucccugagacccuaacuugugagguuuuguagcaacaaucacaagucaggcucuugggacc	NC_052532.1:99187959..99188020:+
gga-miR-146c-5p	0	0	322	NC_052535.1_1525	ssc-miR-146b	ugagaacugaauuccauggac	ccaugguauucaguucucuag	ugagaacugaauuccauggacugguuucaauuccaugcguucaguccaugguauucaguucucuag	NC_052535.1:88337596..88337662:-
gga-miR-375	0	2	147	NC_052538.1_1257	-	uuguucguucggcucgcg	cgagccccacgugcaaga	cgagccccacgugcaagaccugaccugaacguuuuguucguucggcucgcg	NC_052538.1:21968153..21968204:+
gga-miR-128-2-5p	0	0	111	NC_052533.1_703	ssc-miR-128	ucacagugaaccggucucu	gggccguuacacuguaagaga	gggccguuacacuguaagagagugaguagcaggucucacagugaaccggucucu	NC_052533.1:45428576..45428630:+
gga-miR-128-1-5p	0	0	111	NC_052538.1_1825	ssc-miR-128	ucacagugaaccggucucu	gggccguaacacugucugaga	gggccguaacacugucugagagguuuauauuucucacagugaaccggucucu	NC_052538.1:30233664..30233716:+
gga-miR-205a	0	0	86	NC_052557.1_2938	ssc-miR-205	uccuucauuccaccggag	ucaguggagugaagcaca	uccuucauuccaccggagucugucucguaccuaaccagauuucaguggagugaagcaca	NC_052557.1:3112099..3112158:+
gga-miR-138-5p	0	0	78	NC_052533.1_869	ssc-miR-138	agcugguguugugaaucaggccg	gcuacuucacaacaccagggug	agcugguguugugaaucaggccgucaccagucggagaacggcuacuucacaacaccagggug	NC_052533.1:40640011..40640073:-
gga-miR-30d	0	2	63	NC_052533.1_681	ssc-miR-30c-5p	uguaaacauccccgacuggaagc	uuucagucagauguuugcugc	uguaaacauccccgacuggaagcuguagcagcucgagcuuucagucagauguuugcugc	NC_052533.1:141645673..141645732:-
gga-miR-460a-5p	0	0	48	NC_052533.1_654	ssc-miR-20a-3p	ccugcauuguacacacugug	cagcgcauacaauguggauu	ccugcauuguacacacuguguguguuaacuggaaaugcacagcgcauacaauguggauu	NC_052533.1:3683374..3683433:+
gga-miR-3523	0	0	43	NC_052544.1_2308	-	ccgcgcagugccucguccucga	gagugcgaggcgcugcggggg	gagugcgaggcgcugcgggggcugcugcaggagcgcgccgcgcagugccucguccucga	NC_052544.1:8666945..8667004:-
gga-miR-1306-5p	0	0	41	NC_052546.1_2425	-	auggacguuggcucuggugg	accuccccugcaaacguccagug	accuccccugcaaacguccagugacgcagagguaauggacguuggcucuggugg	NC_052546.1:1309180..1309234:+
gga-miR-6593-5p	0	0	40	NC_052559.1_3041	-	ggcucggggggcucuucg	cggagcuccccgggcggu	ggcucggggggcucuucgggccgagagaggccucggagcuccccgggcggu	NC_052559.1:1831150..1831201:-
gga-miR-222a	0	0	36	NC_052532.1_157	ssc-miR-221-3p	agcuacaucuggcuacuggg	caguagucaguguagauuc	caguagucaguguagauucugucuuuacaaucagcagcuacaucuggcuacuggg	NC_052532.1:110728207..110728262:+
gga-miR-146a-5p	0	2	32	NC_052544.1_1629	ssc-miR-146b	ugagaacugaauuccaugggu	ccauggggcucaguucuucag	ugagaacugaauuccauggguuguaauugaauccuuugucagacccauggggcucaguucuucag	NC_052544.1:7417848..7417913:-
gga-miR-210a-5p	0	45	31	NC_052536.1_1072	-	gagccacugacuaacgcacau	gugcgugugacagcggcuaac	gagccacugacuaacgcacauugugcucucggcgacuccacugugcgugugacagcggcuaac	NC_052536.1:15483485..15483548:+
gga-miR-145-5p	0	0	1	NC_052544.1_2303	ssc-miR-145-5p	guccaguuuucccaggaauccc	gauuccuggaaauacuguucu	guccaguuuucccaggaaucccuuaggcgcuacguuggggauuccuggaaauacuguucu	NC_052544.1:8112207..8112267:-
gga-miR-193a-5p	0	126	0	NC_052549.1_1844	ssc-miR-193a-5p	ugggucuuugcgggcgaga	uggccuacaaagucccagu	ugggucuuugcgggcgagaugagagguucgugucuucaacuggccuacaaagucccagu	NC_052549.1:7050381..7050440:+

## Sheet: Mature and novel
ssc-let-7c	ssc-let-7c
ssc-let-7c
ssc-let-7c
ssc-let-7c
ssc-let-7c
ssc-let-7c
ssc-let-7f-3p	ssc-let-7f-3p
ssc-let-7f-3p
ssc-miR-10a-5p	ssc-miR-10a-5p
ssc-miR-10a-5p					miRNA	Functions	References
ssc-miR-122-5p	ssc-miR-122-5p			Mature	ssc-miR-122-5p	stimulates the proliferation and DNA synthesis and inhibits the early apoptosis of human spermatogonial stem cells	https://www.ncbi.nlm.nih.gov/pmc/articles/PMC7803487/
ssc-miR-125b	ssc-miR-125b				ssc-miR-125b	protects against ethanol-induced apoptosis in neural crest cells and mouse embryos	https://www.ncbi.nlm.nih.gov/pmc/articles/PMC4586365/	important regulator of the expression and maintenance of maternal effect genes during preimplantational embryo development	https://www.ncbi.nlm.nih.gov/pmc/articles/PMC5133438/	Promotes Early Germ Layer Specification through Lin28/let-7d and Preferential Differentiation of Mesoderm in Human Embryonic Stem Cells	https://journals.plos.org/plosone/article?id=10.1371/journal.pone.0036121	affect trophoblast genes and cell functions important during early pregnancy	https://academic.oup.com/biolreprod/article/107/2/590/6568066	regulate expression of genes crucial for embryo development and implantation in porcine endometrial luminal epithelial cells	https://academic.oup.com/biolreprod/article/92/1/21,%201-13/2434012
ssc-miR-126-3p	ssc-miR-126-3p				ssc-miR-126-3p	NA
ssc-miR-128	ssc-miR-128				ssc-miR-128	regulates the proliferation and neurogenesis of neural precursors by targeting PCM1 in the developing cortex	https://www.ncbi.nlm.nih.gov/pmc/articles/PMC4769165/
ssc-miR-128					ssc-miR-133a-3p	Regulates Myoblasts Proliferation and Differentiation by Targeting PRRX1	https://www.frontiersin.org/articles/10.3389/fgene.2018.00577/full
ssc-miR-133a-3p	ssc-miR-133a-3p				ssc-miR-138	Regulates Embryo Implantation and Early Pregnancy by Adjusting GPR124	https://www.ncbi.nlm.nih.gov/pmc/articles/PMC9230557/
ssc-miR-133a-3p					ssc-miR-141	NA
ssc-miR-133a-3p					ssc-miR-143-3p	NA
ssc-miR-138	ssc-miR-138				ssc-miR-145-5p	associated with human embryo implantation defects	https://academic.oup.com/humrep/article/26/10/2830/610885
ssc-miR-141	ssc-miR-141				ssc-miR-146b	NA
ssc-miR-143-3p	ssc-miR-143-3p				ssc-miR-181b	NA
ssc-miR-145-5p	ssc-miR-145-5p				ssc-miR-184	Induces a Commitment Switch to Epidermal Differentiation	https://www.sciencedirect.com/science/article/pii/S221367111730485X
ssc-miR-146b	ssc-miR-146b				ssc-miR-191	A potential biomarker for implantation	https://pubmed.ncbi.nlm.nih.gov/24786747/	upregulated in culture media of implanted human embryo on day fifth of development	https://rbej.biomedcentral.com/articles/10.1186/s12958-021-00786-1
ssc-miR-146b					ssc-miR-193a-5p	associated with high quality embryos	https://www.ncbi.nlm.nih.gov/pmc/articles/PMC9208166/
ssc-miR-181b					ssc-miR-194b-5p	NA
ssc-miR-181b	ssc-miR-181b				ssc-miR-196a	important roles in mammalian limp development and embryogenesis	https://pubmed.ncbi.nlm.nih.gov/21548929/	https://pubmed.ncbi.nlm.nih.gov/16319892/
ssc-miR-184	ssc-miR-184				ssc-miR-199a-3p	NA
ssc-miR-191	ssc-miR-191				ssc-miR-202-5p	novel germ plasm-specific microRNA in zebrafish	https://www.nature.com/articles/s41598-017-07675-x	determines embryo viability during mid-blastula transition	https://www.frontiersin.org/articles/10.3389/fcell.2022.897826/full
ssc-miR-193a-5p	ssc-miR-193a-5p				ssc-miR-204	Regulate Cortical Morphogenesis during Embryonic Development	https://www.ncbi.nlm.nih.gov/pmc/articles/PMC5299138/
ssc-miR-194b-5p	ssc-miR-194b-5p				ssc-miR-205	contributes to the porcine oocyte-to-embryo transition	https://www.embopress.org/doi/full/10.15252/embr.202153514
ssc-miR-196a	ssc-miR-196a				ssc-miR-20a-3p	essential for normal embryogenesis by targeting vsx1 mRNA in fish	https://www.ncbi.nlm.nih.gov/pmc/articles/PMC4615322/
ssc-miR-199a-3p	ssc-miR-199a-3p				ssc-miR-21-5p	potential biomarkers for establishing pregnancy.	https://www.sciencedirect.com/science/article/pii/S2090123221000035
ssc-miR-202-5p	ssc-miR-202-5p				ssc-miR-218-5p	NA
ssc-miR-204	ssc-miR-204				ssc-miR-221-3p	NA
ssc-miR-204					ssc-miR-22-3p	NA
ssc-miR-205	ssc-miR-205				ssc-miR-24-3p	NA
ssc-miR-20a-3p	ssc-miR-20a-3p				ssc-miR-26a	regulate expression of genes crucial for embryo development and implantation in porcine endometrial luminal epithelial cells	https://academic.oup.com/biolreprod/article/92/1/21,%201-13/2434012
ssc-miR-21-5p	ssc-miR-21-5p				ssc-miR-27a	NA
ssc-miR-218-5p	ssc-miR-218-5p				ssc-miR-30c-5p	otential Non-invasive Biomarker for Hampered Preimplantation Developmental Competence	https://www.ncbi.nlm.nih.gov/pmc/articles/PMC6459987/	exists in egg yolk	https://bmcresnotes.biomedcentral.com/articles/10.1186/s13104-016-2084-5	Trophectoderm and ESC differentiation	https://pubmed.ncbi.nlm.nih.gov/22886416/	https://onlinelibrary.wiley.com/doi/full/10.1111/brv.12459
ssc-miR-221-3p	ssc-miR-221-3p				ssc-miR-31	NA
ssc-miR-22-3p	ssc-miR-22-3p				ssc-miR-32	NA
ssc-miR-24-3p	ssc-miR-24-3p				ssc-miR-429	NA
ssc-miR-24-3p					ssc-miR-451	plays a role in murine embryo implantation through targeting Ankrd46	https://www.fertstert.org/article/S0015-0282(14)02380-2/fulltext
ssc-miR-26a	ssc-miR-26a				ssc-miR-499-5p	NA
ssc-miR-27a	ssc-miR-27a				ssc-miR-7-5p	Related to preimplantation embryos, targeting KLF4	https://www.mdpi.com/2218-273X/12/9/1300
ssc-miR-30c-5p	ssc-miR-30c-5p				ssc-miR-99b	exists in egg yolk
ssc-miR-31	ssc-miR-31			Novel	ssc-miR-1343	NA
ssc-miR-32	ssc-miR-32				ssc-miR-23a	implications for gene regulation at the maternal-conceptus interface	https://www.ncbi.nlm.nih.gov/pmc/articles/PMC4636777/
ssc-miR-32					ssc-miR-27a	NA
ssc-miR-429	ssc-miR-429				ssc-miR-296-3p	NA
ssc-miR-451	ssc-miR-451				ssc-miR-542-5p	NA
ssc-miR-499-5p	ssc-miR-499-5p				ssc-miR-9816-3p	NA
ssc-miR-7-5p	ssc-miR-7-5p				ssc-miR-9829-5p	NA
ssc-miR-7-5p
ssc-miR-99b	ssc-miR-99b
ssc-miR-99b
Total mature= 56 similar to pig miRNA
Total novel = 7 similar to pig miRNA
