# Supplementary material for: Isolation, characterization, proteome, miRNAome, and the embryotrophic effects of chicken egg yolk nanovesicles (vitellovesicles)
Source: Sci Rep. 2023 Mar 14;13:4204. doi: 10.1038/s41598-023-31012-0 (PMC10014936; doi:10.1038/s41598-023-31012-0)
Supplement: Supplementary file 6 — Supplementary Information 6. [file 41598_2023_31012_MOESM6_ESM.xlsx]

## Sheet: mature_ssc
>ssc-miR-105-1
TCAAATGCTCAGACTCCTGT
>ssc-miR-105-2
TCAAATGCTCAGACTCCTTG
>ssc-miR-106a
AAAAGTGCTTACAGTGCAGGTAGC
>ssc-miR-122-5p
TGGAGTGTGACAATGGTGTTTGT
>ssc-miR-122-3p
AACGCCATTATCACACTAAAT
>ssc-miR-125b
TCCCTGAGACCCTAACTTGTGA
>ssc-miR-135
TATGGCTTTTTATTCCTATGTGA
>ssc-miR-145-5p
GTCCAGTTTTCCCAGGAATCCCTT
>ssc-miR-145-3p
GGATTCCTGGAAATACTGTTCT
>ssc-miR-148a-5p
AAAGTTCTGAGACACTCCGACT
>ssc-miR-148a-3p
TCAGTGCACTACAGAACTTTGT
>ssc-miR-15b
TAGCAGCACATCATGGTTTACA
>ssc-miR-181b
AACATTCATTGCTGTCGGTGGGTT
>ssc-miR-184
TGGACGGAGAACTGATAAGGGT
>ssc-miR-19a
TGTGCAAATCTATGCAAAACTGA
>ssc-miR-20a-5p
TAAAGTGCTTATAGTGCAGGTA
>ssc-miR-20a-3p
ACTGCATTATGAGCACTTAAAGT
>ssc-miR-216
TAATCTCAGCTGGCAACTGTGAG
>ssc-miR-217
TACTGCATCAGGAACTGATTGGAT
>ssc-miR-224
CAAGTCACTAGTGGTTCCGTTTA
>ssc-miR-23a
ATCACATTGCCAGGGATTTCC
>ssc-miR-24-1-5p
GTGCCTACTGAGCTGAAACACAGT
>ssc-miR-24-3p
TGGCTCAGTTCAGCAGGAACAG
>ssc-miR-26a
TTCAAGTAATCCAGGATAGGCT
>ssc-miR-28-5p
AAGGAGCTCACAGTCTATTGAG
>ssc-miR-28-3p
CACTAGATTGTGAGCTCCTGGA
>ssc-miR-29b
TAGCACCATTTGAAATCAGTGTT
>ssc-miR-301
CAGTCCAATAGTATTGTCAAAGC
>ssc-miR-323
GCACATTACACGGTCGACCTCT
>ssc-miR-326
CCTCTGGGCCCTTCCTCCAG
>ssc-miR-7-5p
TGGAAGACTAGTGATTTTGTTGTT
>ssc-miR-7-3p
CAACAAATCACAGTCTGCCATA
>ssc-miR-95
TTCAACGGGTATTTATTGAGCA
>ssc-miR-140-5p
AGTGGTTTTACCCTATGGTAG
>ssc-miR-140-3p
TACCACAGGGTAGAACCACGGAC
>ssc-miR-181c
AACATTCAACCTGTCGGTGAGT
>ssc-miR-183
TATGGCACTGGTAGAATTCACTG
>ssc-miR-205
TCCTTCATTCCACCGGAGTCTG
>ssc-miR-214-5p
TGCCTGTCTACACTTGCTGTGC
>ssc-miR-214-3p
ACAGCAGGCACAGACAGGCAG
>ssc-miR-27a
TTCACAGTGGCTAAGTTCCGC
>ssc-miR-32
TATTGCACATTACTAAGTTGC
>ssc-miR-325
CCTAGTAGGTGTTCAGTAAGTGT
>ssc-let-7c
TGAGGTAGTAGGTTGTATGGTT
>ssc-let-7f-5p
TGAGGTAGTAGATTGTATAGTT
>ssc-let-7i-5p
TGAGGTAGTAGTTTGTGCT
>ssc-let-7i-3p
CTGCGCAAGCTACTGCCTTGCT
>ssc-miR-103
AGCAGCATTGTACAGGGCTATGA
>ssc-miR-107
AGCAGCATTGTACAGGGCTATCA
>ssc-miR-124a
TAAGGCACGCGGTGAATGCCA
>ssc-miR-128
TCACAGTGAACCGGTCTCTTT
>ssc-miR-136-5p
ACTCCATTTGTTTTGATGATGGA
>ssc-miR-136-3p
CATCATCGTCTCAAATGAGTCT
>ssc-miR-139-5p
TCTACAGTGCACGTGTCTCCAG
>ssc-miR-139-3p
TGGAGACGCGGCCCTGTTGGAGT
>ssc-miR-153
TTGCATAGTCACAAAAGTGA
>ssc-miR-18a
TAAGGTGCATCTAGTGCAGATA
>ssc-miR-186-5p
CAAAGAATTCTCCTTTTGGGCTT
>ssc-miR-186-3p
GCCCAAAGGTGAATTTTTTGGG
>ssc-miR-196a
TAGGTAGTTTCATGTTGTTGGG
>ssc-miR-204
TTCCCTTTGTCATCCTATGCCT
>ssc-miR-21-5p
TAGCTTATCAGACTGATGTTGA
>ssc-miR-21-3p
CAACAGCAGTCGATGGGCTGT
>ssc-miR-29c
TAGCACCATTTGAAATCGGTTA
>ssc-miR-30c-5p
TGTAAACATCCTACACTCTCAGC
>ssc-miR-30c-3p
CTGGGAGAAGGCTGTTTACTCT
>ssc-miR-9-1
TCTTTGGTTATCTAGCTGTATGA
>ssc-miR-9-2
TCTTTGGTTATCTAGCTGTATGA
>ssc-miR-99b
CACCCGTAGAACCGACCTTGCG
>ssc-miR-15a
TAGCAGCACATAATGGTTTGT
>ssc-miR-16
TAGCAGCACGTAAATATTGGCG
>ssc-miR-17-5p
CAAAGTGCTTACAGTGCAGGTAG
>ssc-miR-17-3p
ACTGCAGTGAAGGCACTTGTAG
>ssc-miR-30b-5p
TGTAAACATCCTACACTCAGCT
>ssc-miR-30b-3p
CTGGGAGGTGGATGTTTACTT
>ssc-miR-34a
TGGCAGTGTCTTAGCTGGTTGT
>ssc-miR-130a
CAGTGCAATGTTAAAAGGGCAT
>ssc-miR-185
TGGAGAGAAAGGCAGTTCCTGA
>ssc-miR-199b-5p
CCCAGTGTTTAGACTATCTGTT
>ssc-miR-199b-3p
TACAGTAGTCTGCACATTGGTT
>ssc-miR-210
CTGTGCGTGTGACAGCGGCTGA
>ssc-miR-221-5p
ACCTGGCATACAATGTAGATTTCTGT
>ssc-miR-221-3p
AGCTACATTGTCTGCTGGGTTT
>ssc-miR-101
TACAGTACTGTGATAACTGAA
>ssc-miR-133a-5p
AGCTGGTAAAATGGAACCAAAT
>ssc-miR-133a-3p
TTGGTCCCCTTCAACCAGCTG
>ssc-miR-1
TGGAATGTAAAGAAGTATGTA
>ssc-miR-450a
TTTTGCGATGTGTTCCTAATAT
>ssc-miR-503
TAGCAGCGGGAACAGTACTGCAG
>ssc-miR-146b
TGAGAACTGAATTCCATAGGC
>ssc-miR-181a
AACATTCAACGCTGTCGGTGAGTT
>ssc-miR-215
ATGACCTATGAATTGACAGAC
>ssc-miR-30a-5p
TGTAAACATCCTCGACTGGAAG
>ssc-miR-30a-3p
CTTTCAGTCGGATGTTTGCAGC
>ssc-miR-206
TGGAATGTAAGGAAGTGTGTGA
>ssc-let-7a
TGAGGTAGTAGGTTGTATAGTT
>ssc-let-7e
TGAGGTAGGAGGTTGTATAGTT
>ssc-let-7g
TGAGGTAGTAGTTTGTACAGTT
>ssc-miR-378
ACTGGACTTGGAGTCAGAAGGC
>ssc-miR-133b
TTTGGTCCCCTTCAACCAGCTAT
>ssc-miR-29a-5p
ACTGATTTCTTTTGGTGTTCAG
>ssc-miR-29a-3p
CTAGCACCATCTGAAATCGGTTA
>ssc-miR-30d
TGTAAACATCCCCGACTGGAAGCT
>ssc-miR-30e-5p
TGTAAACATCCTTGACTGGAAGCT
>ssc-miR-30e-3p
CTTTCAGTCGGATGTTTACAGC
>ssc-miR-199a-5p
CCCAGTGTTCAGACTACCTGTTC
>ssc-miR-199a-3p
ACAGTAGTCTGCACATTGGTTA
>ssc-miR-191
CAACGGAATCCCAAAAGCAGCTG
>ssc-miR-499-5p
TTAAGACTTGCAGTGATGTTT
>ssc-miR-499-3p
AACATCACAGCAAGTCTGTGCT
>ssc-miR-320
AAAAGCTGGGTTGAGAGGGCGAA
>ssc-miR-143-5p
GGTGCAGTGCTGCATCTCTGG
>ssc-miR-143-3p
TGAGATGAAGCACTGTAGCTC
>ssc-miR-423-5p
TGAGGGGCAGAGAGCGAGACTTT
>ssc-miR-423-3p
AGCTCGGTCTGAGGCCCCTCAGT
>ssc-miR-151-5p
TCGAGGAGCTCACAGTCTAGT
>ssc-miR-151-3p
CTAGACTGAAGCTCCTTGAGGA
>ssc-miR-10a-5p
TACCCTGTAGATCCGAATTTGT
>ssc-miR-10a-3p
CAAATTCGTATCTAGGGGAAT
>ssc-miR-10b
TACCCTGTAGAACCGAATTTGT
>ssc-miR-486
TCCTGTACTGAGCTGCCCCGAG
>ssc-miR-152
TCAGTGCATGACAGAACTTGG
>ssc-miR-181d-5p
AACATTCATTGTTGTCGGTGGGTT
>ssc-miR-181d-3p
CCCACCGAGGGATGAATGTCAC
>ssc-miR-27b-5p
AGAGCTTAGCTGATTGGTGAACA
>ssc-miR-27b-3p
TTCACAGTGGCTAAGTTCTGC
>ssc-miR-340
TTATAAAGCAATGAGACTGATT
>ssc-miR-24-2-5p
GTGCCTACTGAGCTGATATCAGT
>ssc-miR-23b
ATCACATTGCCAGGGATTACCA
>ssc-miR-193a-5p
TGGGTCTTTGCGGGCGAGATGA
>ssc-miR-193a-3p
AACTGGCCTACAAAGTCCCAGT
>ssc-miR-99a-5p
AACCCGTAGATCCGATCTTGTG
>ssc-miR-99a-3p
CAAGCTCGCTTCTATGGGTCT
>ssc-miR-125a
TCCCTGAGACCCTTTAACCTGTG
>ssc-miR-345-5p
GCTGACTCCTAGTCCAGTGC
>ssc-miR-345-3p
CCCTGAACTAGGGGTCTGGAG
>ssc-miR-148b-5p
GAAGTTCTGTTATACACTCAGGC
>ssc-miR-148b-3p
TCAGTGCATCACAGAACTTTGT
>ssc-miR-885-5p
TCCATTACACTACCCTGCCTCT
>ssc-miR-885-3p
AGGCAGCGGGGTGTAGTGGAT
>ssc-miR-365-5p
GAGGGACTTTCAGGGGCAGCTGT
>ssc-miR-365-3p
TAATGCCCCTAAAAATCCTTAT
>ssc-miR-98
TGAGGTAGTAAGTTGTATTGTT
>ssc-miR-664-5p
CAGGCTAGGAGAAGTGATTGGAT
>ssc-miR-664-3p
TATTCATTTATCTCCCAGCCTACA
>ssc-miR-92a
TATTGCACTTGTCCCGGCCTGT
>ssc-miR-92b-5p
AGGGACGGGACGCGGTGCAGTGTT
>ssc-miR-92b-3p
TATTGCACTCGTCCCGGCCTCC
>ssc-miR-192
CTGACCTATGAATTGACAGCC
>ssc-miR-100
AACCCGTAGATCCGAACTTGTG
>ssc-miR-208b
ATAAGACGAACAAAAGGTTTGT
>ssc-miR-374a-5p
TTATAATACAACCTGATAAGTG
>ssc-miR-374a-3p
CTTATCAGGTTGTATTGTAATT
>ssc-miR-374b-5p
ATATAATACAACCTGCTAAGTG
>ssc-miR-374b-3p
CTTATCAGGTTGTATTATCATT
>ssc-miR-34c
AGGCAGTGTAGTTAGCTGATTGC
>ssc-miR-425-5p
AATGACACGATCACTCCCGTTGA
>ssc-miR-425-3p
ATCGGGAATGTCGTGTCCGCCC
>ssc-miR-142-5p
CATAAAGTAGAAAGCACTACT
>ssc-miR-142-3p
TGTAGTGTTTCCTACTTTATGG
>ssc-miR-424-5p
CAGCAGCAATTCATGTTTTGAA
>ssc-miR-424-3p
CAAAACGTGAGGCGCTGCTAT
>ssc-miR-130b-5p
ACTCTTTCCCTGTTGCACTACT
>ssc-miR-130b-3p
CAGTGCAATGATGAAAGGGCAT
>ssc-miR-196b-5p
TAGGTAGTTTCCTGTTGTTGGG
>ssc-miR-196b-3p
CGACAGCACGACACTGCCTTCA
>ssc-miR-542-5p
TCGGGGATCATCATGTCACGA
>ssc-miR-542-3p
TGTGACAGATTGATAACTGAAA
>ssc-miR-497
CAGCAGCACACTGTGGTTTGT
>ssc-miR-450b-5p
TTTTGCAATATGTTCCTGAATA
>ssc-miR-450b-3p
TTGGGAACATTTTGCATCCAT
>ssc-miR-195
TAGCAGCACAGAAATATTGGC
>ssc-miR-331-5p
TCTAGGTATGGTCCCAGGGAT
>ssc-miR-331-3p
GCCCCTGGGCCTATCCTAGAA
>ssc-miR-504
AGACCCTGGTCTGCACTCTATCT
>ssc-miR-127
TCGGATCCGTCTGAGCTTGGCT
>ssc-miR-361-5p
TTATCAGAATCTCCAGGGGTAC
>ssc-miR-361-3p
CCCCCAGGTGTGATTCTGATTTGC
>ssc-miR-1277
TACGTAGATATATATGTATTTT
>ssc-miR-1307
ACTCGGCGTGGCGTCGGTCGTG
>ssc-miR-1306-5p
CCACCTCCCCTGCAAACGTCCA
>ssc-miR-1306-3p
ACGTTGGCTCTGGTGGTGATG
>ssc-miR-339-5p
TCCCTGTCCTCCAGGAGCTCAC
>ssc-miR-339-3p
AGCTCCTCGAGGCCAGAGCCC
>ssc-miR-532-5p
CATGCCTTGAGTGTAGGACCGT
>ssc-miR-532-3p
CCTCCCACACCCAAGGCTTGCA
>ssc-miR-222
AGCTACATCTGGCTACTGGGTCTC
>ssc-miR-676-5p
CTCTTCAATCTCAGGACTCGCA
>ssc-miR-676-3p
CCGTCCTAAGGTTGTTGAGTT
>ssc-miR-342
TCTCACACAGAAATCGCACCCGTCA
>ssc-miR-708-5p
AAGGAGCTTACAATCTAGCTGGG
>ssc-miR-708-3p
CAACTAGACTGTGAGCTTCTAGA
>ssc-miR-432-5p
TCTTGGAGTAGGTCATTGGGT
>ssc-miR-432-3p
TGGATGGCTCCTCCATGGCT
>ssc-miR-935
CCAGTTACCGCTTCCGCTACCGC
>ssc-miR-202-5p
TTCCTATGCATATACTTCTTT
>ssc-miR-202-3p
AGAGGTGTAGGCATGGGAA
>ssc-miR-328
CTGGCCCTCTCTGCCCTTCCGT
>ssc-miR-19b
TGTGCAAATCCATGCAAAACTGA
>ssc-miR-574-5p
TGAGTGTGTGTGTGTGAGTGTGT
>ssc-miR-574-3p
CACGCTCATGCACACACCCACA
>ssc-miR-1839-5p
AAGGTAGATAGAACAGGTCTTG
>ssc-miR-1839-3p
AGACCTACTTTTCTACCAACA
>ssc-miR-628-5p
ATGCTGACATATTTACTAGAGG
>ssc-miR-628-3p
TCTAGTAAGAGTGGCAGTCGAAG
>ssc-miR-1285
CTGGGCAACATAGCGAGACCCCGT
>ssc-miR-335
TCAAGAGCAATAACGAAAAATG
>ssc-miR-500-5p
TAATCCTTGCTACCTGGGTGAGA
>ssc-miR-500-3p
ATGCACCTGGGCAAGGATTCT
>ssc-miR-324
CGCATCCCCTAGGGCATTGGTGT
>ssc-miR-769-5p
TGAGACCTCTGGGTTCTGAGC
>ssc-miR-769-3p
CTGGGATCTCTGGGGTCTTGGTT
>ssc-miR-129a-5p
CTTTTTGCGGTCTGGGCTTGC
>ssc-miR-129a-3p
AAGCCCTTACCCCAAAAAGCAT
>ssc-miR-455-5p
TATGTGCCTTTGGACTACATCG
>ssc-miR-455-3p
GCAGTCCATGGGCATATACAC
>ssc-miR-505
TCAACACTTGCTGGTTTCCTCT
>ssc-miR-744
TGCGGGGCTAGGGCTAACAGCA
>ssc-miR-22-5p
AGTTCTTCAGTGGCAAGCTTTA
>ssc-miR-22-3p
AAGCTGCCAGTTGAAGAACTGT
>ssc-miR-363
AATTGCACGGTATCCATCTGTAA
>ssc-miR-299
ATGGTTTACCGTCCCACATAC
>ssc-miR-338
TCCAGCATCAGTGATTTTGTTG
>ssc-miR-369
AATAATACATGGTTGATCTTT
>ssc-miR-376a-5p
GTAGATTCTCCTTCTATGAGTAC
>ssc-miR-376a-3p
ATCATAGAGGAAAATCCACGT
>ssc-miR-450c-5p
TTTTGCGATGTGTTCCTAATAC
>ssc-miR-450c-3p
ATTGGGAACATTTTGCATTCGT
>ssc-miR-758
TTTGTGACCTGGTCCACTAAC
>ssc-miR-194b-5p
TGTAACAGCGACTCCATGTGGA
>ssc-miR-194b-3p
CCAGTGGAGATGCTGTTACCTT
>ssc-miR-296-5p
GAGGGCCCCCCCCAATCCTGT
>ssc-miR-296-3p
AGGGTTGGGCGGAGGCTTTCC
>ssc-miR-155-5p
TTAATGCTAATTGTGATAGGGG
>ssc-miR-155-3p
TCCTACATGTTAGCATTAACA
>ssc-miR-411
ATGTAACACGGTCCACTAAC
>ssc-miR-4331-5p
TGGCGTAGATCACAGACACAGC
>ssc-miR-4331-3p
TGTGGCTGTGGTGTAGGCCAGC
>ssc-miR-382
AAGTTGTTCGTGGTGGATTCG
>ssc-miR-381-5p
AGCGAGGTTGCCCTTTGTATATT
>ssc-miR-381-3p
TATACAAGGACAAGCTCTCTGT
>ssc-miR-362
AATCCTTGGAACCTAGGTGTGAGTG
>ssc-miR-490-5p
CCATGGATCCCCAGGTGGGT
>ssc-miR-490-3p
CAACCTGGAGGACTCCATGCTG
>ssc-miR-376c
GTGGATATTCCTTCTATGTTTA
>ssc-miR-376b
GTGGCTATTCCTTCTATGTTTA
>ssc-miR-4332
CACGGCCGCCGCCGGGCGCC
>ssc-miR-652
ACAACCCTAGGAGAGGGTGCCATTCA
>ssc-miR-1224
CACCTCCTCTCTCCTCAGGT
>ssc-miR-4334-5p
CCCTGGAGTGACGGGGGTG
>ssc-miR-4334-3p
TCCCTGTCCTCCAGGAGCTC
>ssc-miR-1271-5p
CTTGGCACCTAGTAAGCACTC
>ssc-miR-1271-3p
TGCCTGCTATGTGCCAGGCA
>ssc-miR-4335
GTGCCCAGCGCTGCAGGGCA
>ssc-miR-218-5p
TTGTGCTTGATCTAACCATGT
>ssc-miR-218-3p
ATGGTTCTGTCAAGCACCATG
>ssc-miR-421-5p
CCTCATTAAATGTTTGTTGAATGA
>ssc-miR-421-3p
ATCAACAGACATTAATTGGGCGC
>ssc-miR-146a-5p
TGAGAACTGAATTCCATGGGTT
>ssc-miR-146a-3p
CCTGTGAAGTTTAGTTCTTCAG
>ssc-miR-383
CCACAGCACTGCCTGGTCAGA
>ssc-miR-487b
GTGGTTATCCCTGTCCTGTTCG
>ssc-miR-484
CCCAGGGGGCGACCCAGGCT
>ssc-miR-1296-5p
TTAGGGCCCTGGCTCCATCTCC
>ssc-miR-1296-3p
GAGTGGGGTTTTGACCCTAACC
>ssc-miR-4337
AGGGTATATAAGCCTTCACTGG
>ssc-miR-4338
ATGTTCAGTCTCAGTGGGAACC
>ssc-miR-494
AGGTTGTCGTGTTGTCTTCTCT
>ssc-miR-4339
GCTCTGAGCTGCCCCTCCTCGTCC
>ssc-miR-30c-1-3p
CTGGGAGAGGGTTGTTTACT
>ssc-miR-126-5p
CATTATTACTTTTGGTACGCG
>ssc-miR-126-3p
TCGTACCGTGAGTAATAATGCG
>ssc-miR-149
TCTGGCTCCGTGTCTTCACTCCC
>ssc-miR-451
AAACCGTTACCATTACTGAGTT
>ssc-miR-18b
TAAGGTGCATCTAGTGCAGTTAG
>ssc-miR-129b
CTTTTTGCGGTCTGGGCTTGC
>ssc-miR-187
TCGTGTCTTGTGTTGCAGCCGG
>ssc-miR-190b
TGATATGTTTGATATTGGGTTG
>ssc-miR-218b
TTGTGCTTGATCTAACCATGTG
>ssc-miR-219a
AGAGTTGAGTCTGGACGTCCCG
>ssc-miR-429
TAATACTGTCTGGTAATGCCGT
>ssc-miR-491
AGTGGGGAACCCTTCCATGAGG
>ssc-miR-545-5p
TCAGTAAATGTTTATTGGATG
>ssc-miR-545-3p
ATCAACAAACATTTATTGTGTG
>ssc-miR-615
TCCGAGCCTGGGTCTCCCTCT
>ssc-miR-1343
CTCCTGGGGCCCGCACTCTCGC
>ssc-miR-2320-5p
TGGCACAGGGTCCAGCTGTCGG
>ssc-miR-2320-3p
CGATGATGGTCCCTGTGTTTG
>ssc-let-7d-5p
AGAGGTAGTAGGTTGCATAGTT
>ssc-let-7d-3p
CTATACGACCTGCTGCCTTTCT
>ssc-let-7f-3p
CTATACAATCTATTGCCTTCC
>ssc-miR-9
TCTTTGGTTATCTAGCTGTATG
>ssc-miR-20b
CAAAGTGCTCACAGTGCAGGTAG
>ssc-miR-31
AGGCAAGATGCTGGCATAGCTG
>ssc-miR-132
TAACAGTCTACAGCCATGGTCG
>ssc-miR-137
TTATTGCTTAAGAATACGCGTAG
>ssc-miR-138
AGCTGGTGTTGTGAATCAGGC
>ssc-miR-144
TACAGTATAGATGATGTAC
>ssc-miR-150
TCTCCCAACCCTTGTACCAGTG
>ssc-miR-182
TTTGGCAATGGTAGAACTCACACT
>ssc-miR-190a
TGATATGTTTGATATATTAGG
>ssc-miR-194a-5p
TGTAACAGCAACTCCATGTGG
>ssc-miR-194a-3p
CCAGTGGGGCTGCTGTTATCT
>ssc-miR-212
ACCTTGGCTCTAGACTGCTTACT
>ssc-miR-218
TTGTGCTTGATCTAACCATGT
>ssc-miR-339
TCCCTGTCCTCCAGGAGCTCA
>ssc-miR-370
GCCTGCTGGGGTGGAACCTGGT
>ssc-miR-452
AACTGTTTGCAGAGGAAACTGA
>ssc-miR-489
AGTGACATCACATATACGGCGG
>ssc-miR-490
CAACCTGGAGGACTCCATGCTG
>ssc-miR-493-5p
TTGTACATGGTAGGCTTTCATT
>ssc-miR-493-3p
TGAAGGTCTACTGTGTGCCAGG
>ssc-miR-551a
GCGACCCACTCTTGGTTTCC
>ssc-miR-582-5p
TACAGTTGTTCAACCAGTTACT
>ssc-miR-582-3p
TAACCGGTTGAACAACTGAACC
>ssc-miR-671-5p
AGGAAGCCCTGGAGGGGCTGGAGG
>ssc-miR-671-3p
TCCGGTTCTCAGGGCTCCACC
>ssc-miR-874
CTGCCCTGGCCCGAGGGACCGAC
>ssc-miR-1249
ACGCCCTTCCCCCCCTTCTTCA
>ssc-miR-1468
CTCCGTTTGCCTGTTTTGCTGA
>ssc-miR-3613
TGTTGTACTTTTTTTTTTGT
>ssc-miR-2366
TGGGTCACAGAAGAGGGTCTGG
>ssc-miR-2411
TGGAGTGACTGTCAGATGCAGC
>ssc-miR-2483
AAACATCTGGTTGGTTGAGAGA
>ssc-miR-7134-5p
ATGTCCGCGGGTTCCCTATCC
>ssc-miR-7134-3p
ATGCGGAACCTGCGGATACGG
>ssc-miR-7135-5p
TCTCTGAGACACTGACTGTGG
>ssc-miR-7135-3p
ATCTGTCTGTGTCTCTGAGCAG
>ssc-miR-7136-5p
TCTGGTCCAGACACTGTGGAGC
>ssc-miR-7136-3p
TCTCAGTGTTTGAACCAGAAGC
>ssc-miR-7137-5p
CGGGGGAACTCCCAGACCAGC
>ssc-miR-7137-3p
AGCTGGTCTGGGAGTTCCCGGG
>ssc-miR-7138-5p
TCCCAGCAAGTGTCCATCCATCT
>ssc-miR-7138-3p
GAGGACTGGCCTTGCAGGGTGC
>ssc-miR-7139-5p
CCATTCCTTCGTCTGTGCACTAG
>ssc-miR-7139-3p
TAGGGCACAGGATGGGATGAGG
>ssc-miR-7140-5p
CAACTCAAGGGGGCATCATTCA
>ssc-miR-7140-3p
ATGATGCCCCTTAGAGTTGAGC
>ssc-miR-7141-5p
GACGGTTTGGACGTTAAGAAC
>ssc-miR-7141-3p
TCTTAACGTCCAAACCGTTCC
>ssc-miR-7142-5p
ACTCTCCGAGGGGCCTTCAAGGG
>ssc-miR-7142-3p
TTTGTTGGCTCCTCTGAAGTGA
>ssc-miR-7143-5p
AAGCTCAGCTCTGAAGTGCAGAGG
>ssc-miR-7143-3p
TCTGCACTTGAAGCTGAGACTGA
>ssc-miR-7144-5p
ACTTTCCCGGGATTTGGAGCGC
>ssc-miR-7144-3p
GCTCCTTGTCCCGAGACCGCGA
>ssc-miR-9784-5p
AACGGGTTGTCTCAGTTGTCAGC
>ssc-miR-9785-5p
ACCCTCATCCTGGTGTCCGGCACC
>ssc-miR-9786-3p
AGAATTCTAGGTCGGAGGGT
>ssc-miR-9787-3p
AGAGAAAGAGATCGTTGGGT
>ssc-miR-9788-3p
AGAGGAGAGGCTACCACCACCA
>ssc-miR-9789-3p
ATTCTAAGTTTAGCTTCCTTCA
>ssc-miR-7857-3p
ATTGTTCTCCAACCTGGCTCTT
>ssc-miR-9790-3p
CAAAGAATGAGGTCGGACACT
>ssc-miR-9791-3p
CAAAGTGAGGGAGGGACGTTT
>ssc-miR-9792-5p
CAAGTGGAAAGATCGTAGGGC
>ssc-miR-9793-5p
CAATGGGGAAGTCGGAGGAAA
>ssc-miR-9794-3p
CACTTGTTCAGGGAAGAGTCGGT
>ssc-miR-9795-3p
CAGATTTAGGGAGGACGTGC
>ssc-miR-9796-3p
CAGGGAACTTTGTCGTCGGT
>ssc-miR-9797-3p
CAGTAGGGATGAGAGGACACT
>ssc-miR-9798-3p
CAGTGGATGGATCGGAAGGGA
>ssc-miR-9799-3p
CATTGCTTTGATCGTCTGGC
>ssc-miR-9800-3p
CATTTGATTCAGTTGGACACT
>ssc-miR-9801-5p
CATTTTAAGGATCGTGTGGGT
>ssc-miR-9802-3p
CCAAGGGTGGGGTTGTCGGC
>ssc-miR-9803-5p
CCAAGGTCATGATCGATCGGC
>ssc-miR-9804-5p
CCCAGGATCAGAGGATGGACA
>ssc-miR-9805-3p
CCCAGGGTCTGTCGGATGTCT
>ssc-miR-9806-5p
CCTCGCTGAGTAGTCTGGACC
>ssc-miR-9807-5p
CCTGTTGTCTGTCGGATGTT
>ssc-miR-9808-3p
CCTTGCAGGGTGTCGGATACT
>ssc-miR-9809-3p
CGACTTTTCAGGATTGTTGT
>ssc-miR-9810-3p
CGAGCACGCGGCCACTCTCCC
>ssc-miR-9811-5p
CGCGCTGGATCGTGGAGGAGC
>ssc-miR-9812-3p
CGCTCTGTAAGTCGTCGGGC
>ssc-miR-9813-5p
CGGAAGGTCGGAGGATGTGC
>ssc-miR-9814-3p
CGGAATGTTTTCTGATTGTTGGG
>ssc-miR-9815-3p
CGTGTAAGTCGTCGGGTATT
>ssc-miR-9816-3p
CTGGAAGGATTTGGGTAGGGA
>ssc-miR-9817-5p
CTTTTCCAAAATGTCGTCGGAA
>ssc-miR-9818-3p
GAATTCAAATGATTGTTGGCC
>ssc-miR-9819-5p
GAGCTCGATCGTCCGGATGCTC
>ssc-miR-9820-5p
GAGGAGGAGGGAAGAAAGGCT
>ssc-miR-9821-5p
GCCTGGATACGGCCGGACACC
>ssc-miR-9822-3p
GCCTGGATGGATCAGAGGACACC
>ssc-miR-9823-5p
GCTACCAGAACGTCGGGCATC
>ssc-miR-9824-5p
GGCGGAGGCGATCGGGGTGGC
>ssc-miR-9825-5p
GGGTGGATCTGAGGATGTTA
>ssc-miR-9826-5p
GGTGAATCATGTCGGACACA
>ssc-miR-9827-5p
GGTGAGAACTCAGATTGTTGGC
>ssc-miR-9828-3p
GGTTTCAGGCCGGTCGCTCGA
>ssc-miR-9829-5p
GTCCTTGGTGAGTCGGATGTC
>ssc-miR-9830-5p
GTCTGGAAAGGTCGGATGAGT
>ssc-miR-9831-3p
GTGTGTAGAGGAGGACAATG
>ssc-miR-9832-3p
GTTTAGAGAGGAGGATGGCA
>ssc-miR-9833-5p
TAAAGATTGTTGGTATGTTC
>ssc-miR-9834-5p
TACAGTTAGATCGGGATGGT
>ssc-miR-9835-3p
TAGAGGGATCTGAGGAGGACA
>ssc-miR-9836-3p
TATTGATTGTATGGATGACT
>ssc-miR-9837-5p
TCACTATTTAGGTCGTTGGGT
>ssc-miR-9838-5p
TCAGGTGAATGTCGGATATC
>ssc-miR-9839-5p
TCATGATTCGTCTGGGCATC
>ssc-miR-9840-3p
TCTAGAGGAGATCGTGGGGGA
>ssc-miR-9841-3p
TCTAGCATCGAGCACCCGCCT
>ssc-miR-9842-5p
TCTCAGAGATCAGAGGAAGCCA
>ssc-miR-9843-3p
TCTGTGAACTAGAAACCTCTGG
>ssc-miR-9844-3p
TCTTTGACTGTTGGATGTTA
>ssc-miR-9845-5p
TGAACCCAGATCGGCCCGGG
>ssc-miR-6782-3p
TGACCTCTGGTCTCCCGCCCTG
>ssc-miR-9846-3p
TGCCTGGATCAGAGGAGGAAA
>ssc-miR-9847-3p
TGCTCAGGGGGTCAGTGGGGC
>ssc-miR-9848-3p
TGCTCGAGACGTCGGATGTGC
>ssc-miR-9849-5p
TGCTGATCAGTGCGGATGTCT
>ssc-miR-9850-5p
TGGAAATCTAGATCGGGAGGC
>ssc-miR-9851-3p
TGGCACCAGCACTGGCGGTGGC
>ssc-miR-9852-3p
TGGGATCGGGATCGTGGGAC
>ssc-miR-9853-5p
TGTCTAGGCCGTCGGGGAGT
>ssc-miR-9854-5p
TGTGTGTGATCGTTAATGTGC
>ssc-miR-9855-5p
TGTGTGTTCTGTCGGATGAGC
>ssc-miR-9856-3p
TGTTCCGAGATTGGGCTGGC
>ssc-miR-9857-5p
TGTTGGGACTGTGTTTGGCATC
>ssc-miR-9858-5p
TTCCTGAGTCGGACTGGGCT
>ssc-miR-9859-3p
TTGAAAAGGATCGGTTGGAAGACT
>ssc-miR-9860-5p
TTGCCCGAGAGCTTGGACCGC
>ssc-miR-9861-5p
TTTAATCAAGGTCGGATGAAG
>ssc-miR-371-5p
ACTCAAACTGTGGGGGCACTTT
>ssc-miR-378b-3p
ACTGGACTTGGAGTCAGAAGT
>ssc-miR-219b-3p
AGAATTGTGGCTGGACATCT
>ssc-miR-9862-3p
TATTTAATAGGTTGTTGGGA
>ssc-miR-96-5p
TTTGGCACTAGCACATTTTTGCT
>ssc-miR-10382
TCTGACCCTGGCCCCTGACCCT
>ssc-miR-1388
AGGACTGTCAAACCTGAGAATG
>ssc-miR-10383
TGGTGCCTGACGTCTTGGCAGT
>ssc-miR-10384
CCCTGCGTGGCTTCTCTGTGCA
>ssc-miR-1842
TTGGCTCTGCGAGGTCGGCT
>ssc-miR-26b-5p
TTCAAGTAATTCAGGATAGGTT
>ssc-miR-26b-3p
CCTGTTCTCCATTACTTGGCT
>ssc-miR-670
TTTCCTCATATTCATTCAGGAGTG
>ssc-miR-10386
GTCGTCCTCTCCCTCCCTCCT
>ssc-miR-10387
CTGATAGAGCTCCTGGAAGGCCT
>ssc-miR-10388
CACAACTCTGGGAAGTACCATTT
>ssc-miR-330
TCTCTGGGCCTGTGTCTTAGGCT
>ssc-miR-10389
AAGTGCTGGCACTTGGAAGCCT
>ssc-miR-10390
ATACTACTGACAGACCGCAACCT
>ssc-miR-10391
AAGGAAGGAGACTAACTCCGCC
>ssc-miR-141
TAACACTGTCTGGTAAAGATG
>ssc-miR-200b
TAATACTGCCTGGTAATGATGAC
>ssc-miR-223
TGTCAGTTTGTCAAATACCCC
>ssc-miR-375
TTTGTTCGTTCGGCTCGCGTGA
>ssc-miR-454
TAGTGCAATATTGCTTATAGGGT
>ssc-miR-6516
ATCATGTATGATACTGCAAACA
>ssc-miR-6529
GAGAGATCAGAGGCGCAGAGT
>ssc-miR-660
TACCCATTGCATATCGGAGTTG
>ssc-miR-802
CAGTAACAAAGATTCATCCTTGT
>ssc-miR-33b-5p
GTGCATTGCTGTTGCATTGC
>ssc-miR-33b-3p
CAGTGCCTCGGCAGTGCAGCCC
