# Supplementary material for: Isolation, characterization, proteome, miRNAome, and the embryotrophic effects of chicken egg yolk nanovesicles (vitellovesicles)
Source: Sci Rep. 2023 Mar 14;13:4204. doi: 10.1038/s41598-023-31012-0 (PMC10014936; doi:10.1038/s41598-023-31012-0)
Supplement: Supplementary file 7 — Supplementary Information 7. [file 41598_2023_31012_MOESM7_ESM.xlsx]

## Sheet: all_data
	provisional id	miRDeep2 score	estimated probability that the miRNA candidate is a true positive	rfam alert	total read count	mature read count	loop read count	star read count	significant randfold p-value	miRBase miRNA	example miRBase miRNA with the same seed	UCSC browser	NCBI blastn	consensus mature sequence	consensus star sequence	consensus precursor sequence	precursor coordinate
E1-1	NC_052546.1_2662	96979.3	64 +/- 36%	rRNA/tRNA	190224	87057	0	103167	-	-	-	-	-	ggggauguagcucagugguagagc	gaggccccggguucaaucc	ggggauguagcucagugguagagcgcaugcuuugcauguaugaggccccggguucaaucc	NC_052546.1:4891677..4891737:-
E1-1	NC_052537.1_1905	64.9	64 +/- 36%	-	130	128	0	2	-	-	-	-	-	gagagagagagagagagagag	gcucgcucucuccccgcucc	gagagagagagagagagagaggagcaaaucccggcugugccuucucccggcugcucucuggaagcugccgcucgcucucuccccgcucc	NC_052537.1:26189306..26189395:+
E1-1	NC_052561.1_3207	4.2	42 +/- 31%	-	565	565	0	0	-	-	ssc-miR-27a	-	-	uucacaguggcuaaguuc	gcuuggcgcagcugugaaca	gcuuggcgcagcugugaacagagcccgucguguucacaguggcuaaguuc	NC_052561.1:441487..441537:+
E1-1	NC_052561.1_3205	4.1	42 +/- 31%	-	627	627	0	0	-	-	ssc-miR-23a	-	-	aucacauugccagggauuucc	gguuccuggcgaugcgauuu	gguuccuggcgaugcgauuuuuuuacccgcugacccaaaaucacauugccagggauuucc	NC_052561.1:440687..440747:+
E1-1	NC_052536.1_1827	3.9	1 +/- 4%	-	155	155	0	0	-	-	ssc-miR-1343	-	-	auccuggggcuguagccga	ggcggcggggcccugggagug	auccuggggcuguagccgagggcggcgagaggcgaggcgaggcgaggcgaggccggccggggcggcggggcccugggagug	NC_052536.1:35414079..35414160:-
E1-1	NC_052561.1_3206	3.8	1 +/- 4%	-	627	627	0	0	-	-	ssc-miR-23a	-	-	aucacauugccagggauuucc	gggggggcugauguggggg	aucacauugccagggauuuccaacgggccgcggcgaccgcagcgauggggcggccgggggggggggggcugauguggggg	NC_052561.1:440726..440806:+
E1-1	NC_052546.1_2642	3.3	1 +/- 4%	-	135	135	0	0	-	-	ssc-miR-542-5p	-	-	gcggggaugagguguggg	ggcacaugguccugaccug	gcggggaugagguguggguauggggacgugaugcugcuggcacaugguccugaccug	NC_052546.1:8028530..8028587:+
E1-1	NC_052571.1_3302	1.5	0 +/- 0%	-	131	131	0	0	-	-	ssc-miR-9829-5p	-	-	uuccuugguugcucucaauga	auguagguggccaagaacu	uuccuugguugcucucaaugaauuuaggcaucauguagguggccaagaacu	NC_052571.1:4159198..4159249:+
E1-1	NC_052535.1_1466	0.9	1 +/- 2%	-	246	246	0	0	-	-	-	-	-	ggcgcgccgggcccggcg	ccgggggcggcccg	ggcgcgccgggcccggcgaggggggcggccccagcagcgccccaugccgggggcggcccg	NC_052535.1:4035749..4035809:+
E1-1	NC_052533.1_797	0.9	1 +/- 2%	-	87	87	0	0	-	-	-	-	-	gccgcccgcgcccgcccc	ggccgcgauggcggcgg	ggccgcgauggcggcggcggcgcccggcugagcgcuaggccccggccgcccgcgcccgcccc	NC_052533.1:101500659..101500721:+
E1-1	NC_052536.1_1866	0.9	1 +/- 2%	-	135	135	0	0	-	-	-	-	-	ugccgccgugccgccgcc	cggcggcgcucccagc	cggcggcgcucccagccgcucgcgcccggccgccaugcugccgccgugccgccgcc	NC_052536.1:57995028..57995084:-
E1-1	NC_052545.1_2595	0.8	1 +/- 2%	-	639	639	0	0	-	-	-	-	-	ucggggcggccgcgccgc	ggaggggcggcccggggc	ggaggggcggcccggggcggagcggugccgcucggggcggccgcgccgc	NC_052545.1:14776289..14776338:+
E1-1	NC_052548.1_2717	0.8	1 +/- 2%	-	1335	1335	0	0	-	-	-	-	-	cggccccgguucggcucc	ggccggaccgggccacc	ggccggaccgggccaccacccccggcaccgccucccgcuccccgcccggccccgguucggcucc	NC_052548.1:1251483..1251547:+
E1-1	NC_052534.1_1344	0.8	1 +/- 2%	-	30774	30774	0	0	-	-	-	-	-	gcggcccggguucugcucc	agccagcgccccugcuggcc	agccagcgccccugcuggccccgggggagcggcgggcggcccggguucugcucc	NC_052534.1:27267790..27267844:-
E1-1	NC_052549.1_2803	0.8	1 +/- 2%	-	868	868	0	0	-	-	-	-	-	ggcgcgguggccaagugguaaggc	cuuccacuggcugcgcgcggcug	cuuccacuggcugcgcgcggcugcugcuagcccgucaggcgcgguggccaagugguaaggc	NC_052549.1:7039953..7040014:+
E1-1	NC_052534.1_1150	0.8	1 +/- 2%	-	155	155	0	0	-	-	-	-	-	uggcguggggccgggccg	gccgggccccgccgcaug	uggcguggggccgggccggucccguuggcgcugccgggccccgccgcaug	NC_052534.1:8810670..8810720:+
E1-1	NC_052542.1_2388	0.7	1 +/- 2%	-	260	260	0	0	-	-	-	-	-	ggcgcgccgggcccgcgg	gcgggcgguuccuggcggccgc	ggcgcgccgggcccgcggugagcggcgaugaagcgcgaucggcgcgggcgguuccuggcggccgc	NC_052542.1:18418864..18418929:+
E1-1	NC_052548.1_2754	0.7	1 +/- 2%	-	39	39	0	0	-	-	-	-	-	cagcggcgggccgggccc	gcccagcgcgcugcgcugug	cagcggcgggccgggcccggcggcgcuuugaccucagcgcccgcccagcgcgcugcgcugug	NC_052548.1:10927451..10927513:+
E1-1	NC_052533.1_987	0.7	1 +/- 2%	-	640	640	0	0	-	-	-	-	-	ucgggccggccgugccgc	gguagggcucggcccgggg	ucgggccggccgugccgcggggcucgccgcgcugccggcacccggcccggccgguagggcucggcccgggg	NC_052533.1:60794645..60794716:-
E1-1	NC_052541.1_2356	0.7	1 +/- 2%	-	153	153	0	0	-	-	-	-	-	ggcugagcggccccgggc	cccgagcugcgcgccgu	cccgagcugcgcgccgucggucggcgcccgcgguggcagcggcugagcggccccgggc	NC_052541.1:20035366..20035424:-
E1-1	NC_052545.1_2586	0.7	1 +/- 2%	-	87	87	0	0	-	-	-	-	-	gccgcccgcgcccgcccc	ggcccggcacggccacggcca	gccgcccgcgcccgccccgccgccgccucggcgcccgcggaggcguuggcggggcccggcacggccacggcca	NC_052545.1:14060383..14060456:+
E1-1	NC_052553.1_3009	0.6	1 +/- 2%	-	149	149	0	0	-	-	-	-	-	agaaugcauuggguuggaag	uccaacccaggccauucuau	uccaacccaggccauucuaugauucugugauucuaugacuugaauuguagaaucacagaaugcauuggguuggaag	NC_052553.1:172691..172767:+
E1-1	NC_052533.1_824	0.6	1 +/- 2%	-	14	14	0	0	-	-	-	-	-	gccgcccggcuucgcuuc	gggaagccgccccggcgc	gccgcccggcuucgcuucgaccccccuccucaccccccgcccgggcgcgggggaagccgccccggcgc	NC_052533.1:116406393..116406461:+
E1-1	NC_052549.1_2853	0.6	1 +/- 2%	-	197	197	0	0	-	-	-	-	-	ccguggcgucgcucgggg	cugagcaucgcgcgggc	ccguggcgucgcucggggcggcgcccaggagcgcagugaguugggggccgcgcugagcaucgcgcgggc	NC_052549.1:9835913..9835982:-
E1-1	NC_052535.1_1591	0.6	1 +/- 2%	-	12	12	0	0	-	-	-	-	-	gcgggccggggucggcuc	gccgccccgucccca	gcgggccggggucggcucagggggggaugcgccccgggcgggagcgcguguggggccgccccgucccca	NC_052535.1:13134618..13134687:-
E1-1	NC_052533.1_811	0.6	1 +/- 2%	-	201	201	0	0	-	-	-	-	-	cccggacauggcggcgggc	cuccgcgguggacacggcg	cuccgcgguggacacggcgccuuucaggcccggcgcugcugggauguguagugcgcgccaggcgcccggacauggcggcgggc	NC_052533.1:111028638..111028721:+
E1-1	NC_052534.1_1144	0.6	1 +/- 2%	-	70	70	0	0	-	-	-	-	-	ccggaccgggggggggga	ccuccauuccccggcccgcc	ccggaccggggggggggacgccuccauuccccggcccgcc	NC_052534.1:4567671..4567711:+
E1-1	NC_052550.1_2878	0.6	1 +/- 2%	-	137	137	0	0	-	-	-	-	-	cccaccguccccgcucccgccg	gcgggagccgcgaggcg	cccaccguccccgcucccgccgccucucccucccuucucccugccuguggggcugcgggagccgcgaggcg	NC_052550.1:8463930..8464001:+
E1-1	NC_052533.1_756	0.6	1 +/- 2%	-	101	101	0	0	-	-	-	-	-	gauggauuccggcggcgcg	cgcugcugccccccg	gauggauuccggcggcgcgggcgcggagcaggagcagccccggcgccccgcugcugccccccg	NC_052533.1:63021473..63021536:+
E1-1	NC_052541.1_2313	0.6	1 +/- 2%	-	376	376	0	0	-	-	-	-	-	ucgggccgggcgcgccgc	ggcgccaccuaccggccgagg	ggcgccaccuaccggccgaggcgcagagcgggugcccggcacaaagcggcgccucgggccgggcgcgccgc	NC_052541.1:16413674..16413745:+
E1-1	NC_052544.1_2531	0.6	1 +/- 2%	-	198	198	0	0	-	-	-	-	-	gggcugcggcgcugggagggg	ggagccggcggcgcagcgcgg	gggcugcggcgcugggaggggagcggggcggcgggcacggagcggagcgcagcggcgcggagcagcucggagccggcggcgcagcgcgg	NC_052544.1:2092548..2092637:-
E1-1	NC_052553.1_3020	0.6	1 +/- 2%	-	10050	10050	0	0	-	-	-	-	-	gcggcgcggguucggcuc	gcucggccccgccccgccc	gcggcgcggguucggcucggcucggcccgguucggcucggcccggcucggccccgccccgccc	NC_052553.1:4483849..4483912:+
E1-1	NC_052535.1_1642	0.5	1 +/- 2%	-	992	992	0	0	-	-	-	-	-	cugagacgcucccgggcc	ccccgcagcccacgca	ccccgcagcccacgcacgccgcugagacgcucccgggcc	NC_052535.1:39401054..39401093:-
E1-1	NC_052532.1_125	0.5	1 +/- 2%	-	179	179	0	0	-	-	-	-	-	aaucccuucccccgcucc	ggggggggaggggggcag	ggggggggaggggggcagcauuuaaaucccuucccccgcucc	NC_052532.1:77251411..77251453:+
E1-1	NC_052532.1_396	0.5	1 +/- 2%	-	11	11	0	0	-	-	-	-	-	ccggccgggguucggcuc	ggcggcgcugcccccgccgcggg	ggcggcgcugcccccgccgcgggcggagcuucggccccggccgggguucggcuc	NC_052532.1:37817639..37817693:-
E1-1	NC_052532.1_515	0.5	1 +/- 2%	-	273	273	0	0	-	-	-	-	-	ugccggggcggcagugguc	ccgcgccgcucccugcaug	ugccggggcggcaguggucagcccgcgccgcucccugcaug	NC_052532.1:117537256..117537297:-
E1-1	NC_052544.1_2526	0.5	1 +/- 2%	-	151	151	0	0	-	-	ssc-miR-296-3p	-	-	aggguugggcacguuggguc	cuccacccccaaccugac	aggguugggcacguugggucacacagcaguuacaugcauuggucagagcugcucuccacccccaaccugac	NC_052544.1:16028535..16028606:+
E1-1	NC_052548.1_2753	0.4	1 +/- 2%	-	39	39	0	0	-	-	-	-	-	cagcggcgggccgggccc	gccuccccucccgccagcggca	gccuccccucccgccagcggcagagcagcggcgggccgggccc	NC_052548.1:10927426..10927469:+
E1-1	NC_052545.1_2620	0.4	1 +/- 2%	-	1306	1306	0	0	-	-	-	-	-	ggucguggguucgcgucc	gcgcugggcuuucaauccg	gcgcugggcuuucaauccgagggucguggguucgcgucc	NC_052545.1:13406220..13406259:-
E1-1	NC_052535.1_1612	0.4	1 +/- 2%	-	119	119	0	0	-	-	-	-	-	cgggcguugucugugggc	cccggcaccgcgucgg	cccggcaccgcgucggcgggaauugugcugcccgggcguugucugugggc	NC_052535.1:29234035..29234085:-
E1-1	NC_052545.1_2555	0.4	1 +/- 2%	-	868	868	0	0	-	-	-	-	-	ggcgcgguggccaagugguaaggc	cagcgacagaacggccucgggccga	cagcgacagaacggccucgggccgagccguuaacgcaggcgcgguggccaagugguaaggc	NC_052545.1:771479..771540:+
E1-1	NC_052545.1_2561	0.4	1 +/- 2%	-	458	458	0	0	-	-	-	-	-	gcagcccggcuucguuuc	agcggagcgcucgg	agcggagcgcucggggagccgcagcccggcuucguuuc	NC_052545.1:4793030..4793068:+
E1-1	NC_052534.1_1200	0.4	1 +/- 2%	-	380	380	0	0	-	-	-	-	-	ccgcuguccggccggggc	cgcgccgcucggcggcg	ccgcuguccggccggggcgggugccgcgccgcucggcggcg	NC_052534.1:37691518..37691559:+
E1-1	NC_052536.1_1749	0.3	1 +/- 2%	-	233	233	0	0	-	-	-	-	-	cggcucgcugguguggag	cggagcucgagccgcg	cggagcucgagccgcggcuguggaucuucggguacggcucgcugguguggag	NC_052536.1:23962740..23962792:+
E1-1	NC_052534.1_1136	0.3	1 +/- 2%	-	32	32	0	0	-	-	-	-	-	gcggccccgguucggugc	ugugggcgcggggaagcau	gcggccccgguucggugcgggcggaaaacagcggcugucugcugugggcgcggggaagcau	NC_052534.1:251448..251509:+
E1-1	NC_052557.1_3122	0.3	1 +/- 2%	-	141	141	0	0	-	-	-	-	-	cccuuuguuggggguggc	cacuggguccuguuagaggaag	cacuggguccuguuagaggaagugacccuuuguuggggguggc	NC_052557.1:2839212..2839255:-
E1-1	NC_052545.1_2596	0.3	1 +/- 2%	-	639	639	0	0	-	-	-	-	-	ucggggcggccgcgccgc	gguguucucccgccccccgc	ucggggcggccgcgccgcggcugugucucaaugcagagcccucgguguucucccgccccccgc	NC_052545.1:14776320..14776383:+
E1-1	NC_052536.1_1854	0.3	1 +/- 2%	-	185	185	0	0	-	-	-	-	-	cggggguucugggcugcag	guaauccaagcgccgggg	guaauccaagcgccggggaggcugaggcuggcggacagcuugagcccggggguucugggcugcag	NC_052536.1:57458732..57458797:-
E1-1	NC_052533.1_988	0.3	1 +/- 2%	-	640	640	0	0	-	-	-	-	-	ucgggccggccgugccgc	cgcacggcucuccgcucguuc	cgcacggcucuccgcucguucgccucgggccggccgugccgc	NC_052533.1:60794698..60794740:-
E1-1	NC_052549.1_2805	0.3	1 +/- 2%	-	166	166	0	0	-	-	-	-	-	gaggguucgugggcuccgc	ggcagcagcagcagcagcagc	ggcagcagcagcagcagcagcggaggcggaggguucgugggcuccgc	NC_052549.1:7220667..7220714:+
E1-1	NC_052536.1_1858	0.3	1 +/- 2%	-	185	185	0	0	-	-	-	-	-	cggggguucugggcugcag	guaauccaagcgccgggg	guaauccaagcgccggggaggcugaggcuggcggacagcuugagcccggggguucugggcugcag	NC_052536.1:57459850..57459915:-
E1-1	NC_052550.1_2879	0.3	1 +/- 2%	-	429	429	0	0	-	-	-	-	-	cuccgggccgcgccucca	gaggagcggccgcugcc	gaggagcggccgcugcccucggcgcuuccagggagaggcuccgggccgcgccucca	NC_052550.1:9153565..9153621:+
E1-1	NC_052572.1_3688	0.3	1 +/- 2%	-	111	111	0	0	-	-	-	-	-	cggucccgcagccgcucg	agcaccgcaggaggauccccgcg	agcaccgcaggaggauccccgcgcagcggucccgcagccgcucg	NC_052572.1:85406248..85406292:-
E1-1	NC_052556.1_3083	0.3	1 +/- 2%	-	183	183	0	0	-	-	-	-	-	gcgcugggagucgucgug	cgacgaucccagggggc	cgacgaucccagggggcuguugagcuccgugcagcgcugggagucgucgug	NC_052556.1:2521459..2521510:+
E1-1	NC_052532.1_560	0.2	1 +/- 2%	-	121	121	0	0	-	-	-	-	-	gccgcucgcucucucucc	aggggagcggcauucccg	aggggagcggcauucccggaggaccuggcaggcagaggaagguggagcuccuggcagggcaccggccgcucgcucucucucc	NC_052532.1:136429167..136429249:-
E1-1	NC_052537.1_1929	0.2	1 +/- 2%	-	640	640	0	0	-	-	-	-	-	ucgggccggccccgccgc	accgggagcucgcaagcgg	ucgggccggccccgccgcgccccguauccgcgcaccgggagcucgcaagcgg	NC_052537.1:12209715..12209767:-
E1-1	NC_052532.1_395	0.2	1 +/- 2%	-	11	11	0	0	-	-	-	-	-	ccggccgggguucggcuc	gcuccccgcgcucggug	ccggccgggguucggcucucgcucggcucucggcuccccgcgcucggug	NC_052532.1:37817608..37817657:-
E1-1	NC_052532.1_206	0.2	1 +/- 2%	-	104	104	0	0	-	-	-	-	-	uguuucggaucacaugcucauuc	uugagcaugucauccgggaggac	uguuucggaucacaugcucauuccucaugugauugagcaugucauccgggaggac	NC_052532.1:141054936..141054991:+
E1-1	NC_052536.1_1863	0.1	1 +/- 2%	-	615	615	0	0	-	-	-	-	-	cuccuggucgggaccggag	cuggggcugaccgugca	cuccuggucgggaccggagcucuguuagggaccaggcgucaggaaucagccuugcuuggaugagaggagccugcuggggcugaccgugca	NC_052536.1:57752149..57752239:-
E1-1	NC_052572.1_3578	0.1	1 +/- 2%	-	154	154	0	0	-	-	-	-	-	cuggcuuugggugcaggg	uugggcauagcacaggg	uugggcauagcacaggggcuggcuuugggugcaggg	NC_052572.1:9047715..9047751:-
E1-1	NC_052552.1_2988	0.1	1 +/- 2%	-	1362	1362	0	0	-	-	-	-	-	aagguuggugguuugggc	uggcuccuaggcuaga	aagguuggugguuugggcaggggguuugggcugaaggugucugccugcugcuggcuccuaggcuaga	NC_052552.1:6372339..6372406:+
E1-1	NC_052534.1_1321	0.1	1 +/- 2%	-	56	56	0	0	-	-	-	-	-	ugggaccgcagugacagc	uggcacuauacaggguggcc	ugggaccgcagugacagcuggcaggcacugugcuggcacuauacaggguggcc	NC_052534.1:4574154..4574207:-
E1-1	NC_052536.1_1790	0.1	1 +/- 2%	-	252	252	0	0	-	-	-	-	-	gccgcccgcccccccccc	ggcaggggucagcacgugg	ggcaggggucagcacgugggacagccucacugugcccgccgcccgcccccccccc	NC_052536.1:517826..517881:-
E1-1	NC_052552.1_2987	0.1	1 +/- 2%	-	1362	1362	0	0	-	-	-	-	-	aagguuggugguuugggc	cugugccuuagggcugagg	cugugccuuagggcugaggccuuaucccugggcuggggagugggucuggggagggggauaagguuggugguuugggc	NC_052552.1:6372280..6372357:+
E1-1	NC_052561.1_3211	0.1	1 +/- 2%	-	368	368	0	0	-	-	-	-	-	aggauugggucugaggag	gguggggcccaggcugag	gguggggcccaggcugagcugaugggggggcacccagcccacggcaggauugggucugaggag	NC_052561.1:710282..710345:+
E1-1	NW_024096013.1_3727	0.1	1 +/- 2%	-	10010	10010	0	0	-	-	-	-	-	gcggcccggguucggccc	gccggaccacguaggagucgcug	gcggcccggguucggcccaggucacagccggaccacguaggagucgcug	NW_024096013.1:7474..7523:-
E1-1	NC_052532.1_422	0.1	1 +/- 2%	-	105	105	0	0	-	-	-	-	-	gcggcccucggcugucuguagcagc	ugcaagggacauccugcccagggugccac	ugcaagggacauccugcccagggugccaccucuccugucccccccuugcaggaagugcggcccucggcugucuguagcagc	NC_052532.1:52137804..52137885:-
E1-1	NC_052542.1_2401	0.1	1 +/- 2%	-	110	110	0	0	-	-	-	-	-	gugggagcggugcugugu	ccaggaauguuguggcug	gugggagcggugcuguguccaugcugggauccaggaauguuguggcug	NC_052542.1:2341483..2341531:-
E1-1	NC_052533.1_892	0	1 +/- 2%	-	110	110	0	0	-	-	-	-	-	guggggggggugcugugu	gcggcgcugcugcagcgc	guggggggggugcugugugggggggguccguugcaugggggggagcugcaugcggcgcugcugcagcgc	NC_052533.1:149504127..149504196:+
E1-1	NC_052542.1_2378	0	1 +/- 2%	-	1709	1709	0	0	-	-	-	-	-	gagacagggguucgguuc	augcugugcccugucuagc	gagacagggguucgguucuucugucacacccguccuggcagcagcuggcucccaggcaggaggaugcugugcccugucuagc	NC_052542.1:8136590..8136672:+
E1-1	NC_052540.1_2248	0	1 +/- 2%	-	318	318	0	0	-	-	-	-	-	gcggcccgggguccuuuc	aaggacucgcgagugagcgg	aaggacucgcgagugagcggccccgcggcccgggguccuuuc	NC_052540.1:16582658..16582700:-
E1-1	NC_052536.1_1774	0	1 +/- 2%	-	133	133	0	0	-	-	-	-	-	gccuuguggguucggguc	cccaccccaaccuugcug	gccuuguggguucggguccugcccaccccaaccuugcug	NC_052536.1:52552298..52552337:+
E1-1	NC_052534.1_1178	0	1 +/- 2%	-	137	137	0	0	-	-	-	-	-	ggggauguccguccugaugcugcc	uaucacagcuggaccaccuucc	ggggauguccguccugaugcugcccaagcucugccugcuccuuggcccuaggguaucacagcuggaccaccuucc	NC_052534.1:27446762..27446837:+
E1-1	NC_052550.1_2883	0	1 +/- 2%	-	133	133	0	0	-	-	-	-	-	cgcucuggugggucgugc	acgaggccaucgaggcgca	cgcucuggugggucgugcucacccucaccugguuccuggcugccggcaagaagugggggcacgaggccaucgaggcgca	NC_052550.1:798583..798662:-
E1-1	NC_052554.1_3035	0	1 +/- 2%	-	13	13	0	0	-	-	-	-	-	ccaaggaguuggagcagg	ugccccagcuccuggug	ugccccagcuccuggugucagcuccauugccacgccguuaggcagcacaccaaggaguuggagcagg	NC_052554.1:4001652..4001719:+
E1-1	NC_052544.1_2512	0	1 +/- 2%	-	170	170	0	0	-	-	-	-	-	cuaggggagcaaaacgga	ugcugaucccugagac	cuaggggagcaaaacggaaacagcgaggccauuccugggccgggugcugcugcugaucccugagac	NC_052544.1:7937221..7937287:+
E1-1	NC_052533.1_675	0	1 +/- 2%	-	94	94	0	0	-	-	-	-	-	cgcgugucccacagcucccc	gguguuaacgugggggggugag	gguguuaacgugggggggugagggcagagccgugcuggggccccgcgugucccacagcucccc	NC_052533.1:319865..319928:+
E1-1	NC_052554.1_3046	0	1 +/- 2%	-	170	170	0	0	-	-	-	-	-	gagccguggccggagaaga	uccaccgccccguuccc	gagccguggccggagaagagcggagcaccggccgcccgccucgcgcagcccagccccguuccaccgccccguuccc	NC_052554.1:5591145..5591221:+
E1-2	NC_052546.1_1744	112123	60 +/- 33%	rRNA/tRNA	219928	219717	0	211	-	-	-	-	-	aggccccggguucaaucc	gauguagcucagugguaga	gauguagcucagugguagagcgcaugcuuugcauguaugaggccccggguucaaucc	NC_052546.1:4891677..4891734:-
E1-2	NC_052532.1_225	62.2	60 +/- 33%	-	129	63	65	1	-	-	-	-	-	ggucuauuuuaguuugggg	cgagaauuauugaagaagga	cgagaauuauugaagaaggaccaccggugaagauuaagaucgacaauggguuaugggaaucaggguggucuauuuuaguuugggg	NC_052532.1:2781004..2781089:-
E1-2	NC_052545.1_1676	62.2	60 +/- 33%	-	129	63	65	1	-	-	-	-	-	ggucuauuuuaguuugggg	cgagaauuauugaagaagga	cgagaauuauugaagaaggaccaccggugaagauuaagaucgacaauggguuaugggaaucaggguggucuauuuuaguuugggg	NC_052545.1:14371396..14371481:+
E1-2	NC_052561.1_2153	1.3	0 +/- 0%	-	6	6	0	0	-	-	ssc-miR-27a	-	-	uucacaguggcuaaguuccg	gggcuuggcgcagcugugaaca	gggcuuggcgcagcugugaacagagcccgucguguucacaguggcuaaguuccg	NC_052561.1:441485..441539:+
E1-2	NC_052533.1_620	0.9	0 +/- 0%	-	47	47	0	0	-	-	-	-	-	gcggcggcgggcgcgggc	cgggcgcuccgcgcugcug	cgggcgcuccgcgcugcugcugccggcggcggcuccgggcggcggcuccgagcggcggcggcgggcgcgggc	NC_052533.1:67578093..67578165:-
E1-2	NC_052565.1_2184	0.8	0 +/- 0%	-	56	56	0	0	-	-	-	-	-	ggcggcgggcgcgggcgc	gcuguggccccgucggagcggg	gcuguggccccgucggagcgggcgggcggcggaaggcggcuccgguggcggcgggcgcgggcgc	NC_052565.1:1582195..1582259:-
E1-2	NC_052548.1_1797	0.8	0 +/- 0%	-	1650	1650	0	0	-	-	-	-	-	cggccccgguucggcucc	ggccggaccgggccacc	ggccggaccgggccaccacccccggcaccgccucccgcuccccgcccggccccgguucggcucc	NC_052548.1:1251483..1251547:+
E1-2	NC_052534.1_825	0.8	0 +/- 0%	-	38251	38251	0	0	-	-	-	-	-	gcggcccggguucugcucc	cgcggggccgggaccggca	gcggcccggguucugcucccgccuccuccgccggcccuggggcgagugggggggccggccaggaggcggcgcggggccgggaccggca	NC_052534.1:27267721..27267809:-
E1-2	NC_052534.1_816	0.7	0 +/- 0%	-	564	564	0	0	-	-	-	-	-	ggaggccccggguucucc	agcuccgccggggccgccga	agcuccgccggggccgccgaggccgugcggggccgggcggcgggagcuguccgcgggcggcgcggggggaggccccggguucucc	NC_052534.1:16157851..16157936:-
E1-2	NC_052534.1_826	0.7	0 +/- 0%	-	38251	38251	0	0	-	-	-	-	-	gcggcccggguucugcucc	agccagcgccccugcuggcc	agccagcgccccugcuggccccgggggagcggcgggcggcccggguucugcucc	NC_052534.1:27267790..27267844:-
E1-2	NC_052545.1_1662	0.7	0 +/- 0%	-	200	200	0	0	-	-	-	-	-	gcggccgcggguuccucc	agggcccgggcguugcgg	gcggccgcggguuccuccccgcuggcgacacccagcgccgagcgcggggagggggcggcggaggagggcccgggcguugcgg	NC_052545.1:8850090..8850172:+
E1-2	NC_052542.1_1521	0.7	0 +/- 0%	-	44	44	0	0	-	-	-	-	-	gcgccccgggcucggcucc	cgccgggcccgcgcac	cgccgggcccgcgcacauccugcgggcgcggcgggugagcgccccgggcucggcucc	NC_052542.1:18414035..18414092:+
E1-2	NC_052534.1_699	0.6	0 +/- 0%	-	47	47	0	0	-	-	-	-	-	gcggcggcgggcgcgggc	ucugucgccagcgg	ucugucgccagcggaggaagcggcggcgggcgcgggc	NC_052534.1:3269933..3269970:+
E1-2	NC_052533.1_619	0.6	0 +/- 0%	-	47	47	0	0	-	-	-	-	-	gcggcggcgggcgcgggc	cggcggcggcggcggcug	gcggcggcgggcgcgggcgggagcucccggcggcggcggcggcggcug	NC_052533.1:67578063..67578111:-
E1-2	NC_052553.1_2000	0.6	0 +/- 0%	-	13217	13217	0	0	-	-	-	-	-	gcggcgcggguucggcuc	gcucggccccgccccgccc	gcggcgcggguucggcucggcucggcccgguucggcucggcccggcucggccccgccccgccc	NC_052553.1:4483849..4483912:+
E1-2	NC_052554.1_2027	0.6	0 +/- 0%	-	47	47	0	0	-	-	-	-	-	gcggcggcgggcgcgggc	ccccucccgcccgcuuccg	gcggcggcgggcgcgggcucggggcgcgcggcggugucccguucucggcccccucccgcccgcuuccg	NC_052554.1:4507618..4507686:-
E1-2	NC_052545.1_1661	0.5	0 +/- 0%	-	200	200	0	0	-	-	-	-	-	gcggccgcggguuccucc	gcgucgcgucgcgugccgcgg	gcgucgcgucgcgugccgcgguaacgucacacucagggcgccggcggccgcggguuccucc	NC_052545.1:8850047..8850108:+
E1-2	NC_052535.1_1022	0.5	0 +/- 0%	-	609	609	0	0	-	-	-	-	-	cugagacgcucccgggcc	ccccgcagcccacgca	ccccgcagcccacgcacgccgcugagacgcucccgggcc	NC_052535.1:39401054..39401093:-
E1-2	NC_052540.1_1414	0.5	0 +/- 0%	-	51	51	0	0	-	-	-	-	-	cgaccgcgccgcgccgcc	cggcccggcgccgugcgga	cggcccggcgccgugcggacgcccugcgaaggcucgggccccgaccgcgccgcgccgcc	NC_052540.1:10284128..10284187:-
E1-2	NC_052541.1_1493	0.5	0 +/- 0%	-	46	46	0	0	-	-	-	-	-	gggcggggaucgugcggg	ugcggggaucgugcgggccgc	gggcggggaucgugcgggggucgugcggggaucgugcgggucggggcuccgccgcugcggggaucgugcgggccgc	NC_052541.1:20121200..20121276:-
E1-2	NC_052541.1_1495	0.5	0 +/- 0%	-	82	82	0	0	-	-	-	-	-	gggccggccgcguucugc	agaccgagcgggacgc	gggccggccgcguucugccccggcgcggcgucagccgcuauaaauaccccggaucagaccgagcgggacgc	NC_052541.1:20121571..20121642:-
E1-2	NC_052558.1_2105	0.4	0 +/- 0%	-	70	70	0	0	-	-	-	-	-	gcugguggagugcggccc	gcugcuuucccguagcau	gcugcuuucccguagcaugacgcugguggagugcggccc	NC_052558.1:4961521..4961560:+
E1-2	NC_052541.1_1496	0.4	0 +/- 0%	-	82	82	0	0	-	-	-	-	-	gggccggccgcguucugc	agcccccggcuccccccgc	agcccccggcuccccccgcuccccgacccuccucccccgcugcugcgggccggccgcguucugc	NC_052541.1:20121624..20121688:-
E1-2	NC_052550.1_1932	0.4	0 +/- 0%	-	76	76	0	0	-	-	-	-	-	cggaaagacccccugcacc	cgcgggugggucuggguguggg	cgcgggugggucuggguguggggugagcccacaucugcugguguuugcuggccccggaaagacccccugcacc	NC_052550.1:9150742..9150815:-
E1-2	NC_052540.1_1413	0.4	0 +/- 0%	-	51	51	0	0	-	-	-	-	-	cgaccgcgccgcgccgcc	ucgcgccgcgcaggagcag	cgaccgcgccgcgccgcccgcuucccgccucccuccggccgggcccgcagucgcgccgcgcaggagcag	NC_052540.1:10284077..10284146:-
E1-2	NC_052545.1_1649	0.4	0 +/- 0%	-	686	686	0	0	-	-	-	-	-	gcagcccggcuucguuuc	agcggagcgcucgg	agcggagcgcucggggagccgcagcccggcuucguuuc	NC_052545.1:4793030..4793068:+
E1-2	NC_052555.1_2036	0.4	0 +/- 0%	-	226	226	0	0	-	-	-	-	-	gcggcccgggcccguuuc	cacggggccccgcgc	gcggcccgggcccguuucaagguggguuggcgcgcacggggccccgcgc	NC_052555.1:2523732..2523781:+
E1-2	NC_052569.1_2200	0.3	0 +/- 0%	-	562	562	0	0	-	-	-	-	-	cgcggacggggugaggcc	cuuccagcccuucuugcg	cuuccagcccuucuugcgguuccgggggccgcgguuccgucuccgaacggcggucgcggggucccgcgcggacggggugaggcc	NC_052569.1:243433..243517:-
E1-2	NC_052550.1_1915	0.3	0 +/- 0%	-	260	260	0	0	-	-	-	-	-	cuccgggccgcgccucca	gaggagcggccgcugcc	gaggagcggccgcugcccucggcgcuuccagggagaggcuccgggccgcgccucca	NC_052550.1:9153565..9153621:+
E1-2	NC_052551.1_1962	0.3	0 +/- 0%	-	79	79	0	0	-	-	-	-	-	gugaccgugggcccguac	gcggagcgcggagccgagcgcgg	gcggagcgcggagccgagcgcggagcuguguguugcagaugcccgugaccgugggcccguac	NC_052551.1:1372106..1372168:-
E1-2	NC_052534.1_808	0.3	0 +/- 0%	-	64	64	0	0	-	-	-	-	-	ccgguuggccgcgaggag	ccuccgcgguaugcccgcg	ccuccgcgguaugcccgcgccggcagccggcggcgugaagggaagcggcgucucccggcgccgguuggccgcgaggag	NC_052534.1:7923528..7923606:-
E1-2	NC_052553.1_1998	0.3	0 +/- 0%	-	54	54	0	0	-	-	-	-	-	cgggguggagagguguugugg	ucaccaccuccccgucccgca	cgggguggagagguguuguggucaccuuggccccggcugcguguccuuauggccucaccaccuccccgucccgca	NC_052553.1:4482256..4482331:+
E1-2	NC_052532.1_273	0.3	0 +/- 0%	-	1381	1381	0	0	-	-	-	-	-	ccggcugaggugggaucg	guccugagcgacggccgccg	ccggcugaggugggaucgggcccggcccgguccugagcgacggccgccg	NC_052532.1:49222462..49222511:-
E1-2	NC_052549.1_1872	0.2	0 +/- 0%	-	2035	2035	0	0	-	-	-	-	-	gccgccgccagcccuucc	aagcucucggccggcgc	aagcucucggccggcgccgccgccgccgccgccgucgccucgccacgcucgcgggccgccgggccccgccgccgccagcccuucc	NC_052549.1:5674093..5674178:-
E1-2	NC_052555.1_2037	0.2	0 +/- 0%	-	84	84	0	0	-	-	-	-	-	gcacuggguggagcggcc	cugcgagcagccagcgcug	cugcgagcagccagcgcugggugugagccggcagagcacggagcugagccgcacucugcacuggguggagcggcc	NC_052555.1:3127674..3127749:+
E1-2	NC_052539.1_1365	0.2	0 +/- 0%	-	2248	2248	0	0	-	-	-	-	-	gaucguggguucgagccc	gcucggacgugcgggcag	gaucguggguucgagccccgcucccgccagguggcguucccggcucggacgugcgggcag	NC_052539.1:20111126..20111186:-
E1-2	NC_052537.1_1213	0.2	0 +/- 0%	-	598	598	0	0	-	-	-	-	-	ucgggccggccccgccgc	accgggagcucgcaagcgg	ucgggccggccccgccgcgccccguauccgcgcaccgggagcucgcaagcgg	NC_052537.1:12209715..12209767:-
E1-2	NC_052532.1_220	0.1	0 +/- 0%	-	1900	1900	0	0	-	-	-	-	-	uugggcuuggucgggaag	cgcuggccagcggcuggaac	uugggcuuggucgggaagggcuugcgcagggagcucucauccuugaggcgggcgaucucugugaagacgcuggccagcggcuggaac	NC_052532.1:196212273..196212360:+
E1-2	NC_052561.1_2157	0.1	0 +/- 0%	-	1207	1207	0	0	-	-	-	-	-	aggauugggucugaggag	gguggggcccaggcugag	gguggggcccaggcugagcugaugggggggcacccagcccacggcaggauugggucugaggag	NC_052561.1:710282..710345:+
E1-2	NW_024096013.1_2437	0.1	0 +/- 0%	-	13170	13170	0	0	-	-	-	-	-	gcggcccggguucggccc	gccggaccacguaggagucgcug	gcggcccggguucggcccaggucacagccggaccacguaggagucgcug	NW_024096013.1:7474..7523:-
E1-2	NC_052555.1_2038	0.1	0 +/- 0%	-	84	84	0	0	-	-	-	-	-	gcacuggguggagcggcc	ccagcccugcucagcacgggg	gcacuggguggagcggccguugcauuccagcccugcucagcacgggg	NC_052555.1:3127731..3127778:+
E1-2	NC_052532.1_281	0.1	0 +/- 0%	-	72	72	0	0	-	-	-	-	-	aguuggaguccugccgggc	cuucgggaagcugc	aguuggaguccugccgggcccgaaacgagagccuucgggaagcugc	NC_052532.1:51177758..51177804:-
E1-2	NC_052550.1_1905	0.1	0 +/- 0%	-	57	57	0	0	-	-	-	-	-	cccgugguguuguguggga	cggcgcugacccgcgggca	cggcgcugacccgcgggcagcggcguuggcauugagcagcccgugguguuguguggga	NC_052550.1:6544965..6545023:+
E1-2	NC_052545.1_1646	0.1	0 +/- 0%	-	268	268	0	0	-	-	-	-	-	cggguucgaaccccgucc	agggggcuccugug	cggguucgaaccccguccgugccuuggugggucugcgccggagggggcuccugug	NC_052545.1:771564..771619:+
E1-2	NC_052536.1_1059	0.1	0 +/- 0%	-	42	42	0	0	-	-	-	-	-	cuuggaguccgugcggcc	cagcacuggacucggagca	cagcacuggacucggagcagagcugccucaaugaaugguuggccauggccgacuuggaguccgugcggcc	NC_052536.1:134267..134337:+
E1-2	NC_052534.1_801	0.1	0 +/- 0%	-	56	56	0	0	-	-	-	-	-	ugggaccgcagugacagc	uggcacuauacaggguggcc	ugggaccgcagugacagcuggcaggcacugugcuggcacuauacaggguggcc	NC_052534.1:4574154..4574207:-
E1-2	NC_052550.1_1926	0.1	0 +/- 0%	-	403	403	0	0	-	-	-	-	-	uccgccuccccuucgucc	gcggggcggcgggcggcga	gcggggcggcgggcggcgauucggcuuuuuccucccucuccagcuccuucuccgccuccccuucgucc	NC_052550.1:6008767..6008835:-
E1-2	NC_052533.1_544	0.1	0 +/- 0%	-	60727	60727	0	0	-	-	-	-	-	gauuguggguucgagucc	gcgaugacuuuugggguccc	gauuguggguucgagucccaccugggucggcagggggggcgaugacuuuugggguccc	NC_052533.1:148191833..148191891:+
E1-2	NC_052564.1_2166	0	0 +/- 0%	-	41	41	0	0	-	-	-	-	-	ccaaggaguugaucccuc	gggacagaauccuggagguu	gggacagaauccuggagguugcuuccaaagcuggugucagccaugcagccaaggaguugaucccuc	NC_052564.1:2022947..2023013:-
E1-2	NC_052535.1_992	0	0 +/- 0%	-	25	25	0	0	-	-	-	-	-	aaggccaugacaaccagg	uggcccaugugugcagg	uggcccaugugugcaggcugcagcgcagccuuucucaguguaaggccaugacaaccagg	NC_052535.1:15245331..15245390:-
E1-2	NC_052551.1_1961	0	0 +/- 0%	-	79	79	0	0	-	-	-	-	-	gugaccgugggcccguac	augggcuucgugaugg	gugaccgugggcccguacgggcagucgcagcccagcugcuucgacagagugaagaugggcuucgugaugg	NC_052551.1:1372054..1372124:-
E1-2	NC_052536.1_1135	0	0 +/- 0%	-	52	52	0	0	-	-	-	-	-	augacugcggccgugacc	ucagccgcgucccgc	augacugcggccgugacccgggcgccgcgucagccgcgucccgc	NC_052536.1:35704631..35704675:-
E1-2	NC_052537.1_1193	0	0 +/- 0%	-	74	74	0	0	-	-	-	-	-	agguguccuaaggucagc	aggccuuugacccuac	aggccuuugacccuacacagguguccuaaggucagc	NC_052537.1:32936950..32936986:+
E1-2	NC_052540.1_1426	0	0 +/- 0%	-	464	464	0	0	-	-	-	-	-	gcggcccgggguccuuuc	aaggacucgcgagugagcgg	aaggacucgcgagugagcggccccgcggcccgggguccuuuc	NC_052540.1:16582658..16582700:-
E1-2	NC_052553.1_1997	0	0 +/- 0%	-	54	54	0	0	-	-	-	-	-	cgggguggagagguguugugg	gcagcagacugagucccuaca	gcagcagacugagucccuacaaucccuucggauggggcgaaacgggguggagagguguugugg	NC_052553.1:4482214..4482277:+
E1-2	NC_052544.1_1624	0	0 +/- 0%	-	523	523	0	0	-	-	-	-	-	cagaacuggggcuguggg	cagagccaucggagcugcu	cagaacuggggcugugggcagcuuuggauaucucugguacccacugcuccagcagagccaucggagcugcu	NC_052544.1:15508041..15508112:+
E1-2	NC_052532.1_373	0	0 +/- 0%	-	296	296	0	0	-	-	-	-	-	ccaaggaguuguucuugg	ggugacagcugagggcu	ccaaggaguuguucuugggaagccuuccgagccugcgaaggcagcgcccggugacagcugagggcu	NC_052532.1:136562642..136562708:-
E1-2	NC_052535.1_985	0	0 +/- 0%	-	15951	15951	0	0	-	-	-	-	-	gaggcguggguucgaauc	uuggguauucuggucuccg	uuggguauucuggucuccgaauggaggcguggguucgaauc	NC_052535.1:12860532..12860573:-
E1-2	NC_052534.1_807	0	0 +/- 0%	-	64	64	0	0	-	-	-	-	-	ccgguuggccgcgaggag	cgcagcggacaacgguc	ccgguuggccgcgaggagcguuugcugacugaaaccgccgguaccgaucgcgcagcggacaacgguc	NC_052534.1:7923479..7923546:-
E1-2	NC_052557.1_2064	0	0 +/- 0%	-	121	121	0	0	-	-	-	-	-	gauggagggaggauggcc	cacgcuccguguuuccuuac	gauggagggaggauggccauggaggcuguugcauggcaucuagcacccugcacagccucaaggcacgcuccguguuuccuuac	NC_052557.1:4416937..4417020:+
E1-2	NC_052537.1_1198	0	0 +/- 0%	-	79	79	0	0	-	-	-	-	-	ggggcguguugggcuugg	aaucuuaauacucccugg	ggggcguguugggcuuggggaucuaagagugcuuuuccaaucuuaauacucccugg	NC_052537.1:35130125..35130181:+
E1-3	NC_052532.1_609	41.6	37 +/- 41%	-	85	55	0	30	-	-	-	-	-	ugcuccugccagcuguccugugaac	uuaauagguacaaggagggguagu	ugcuccugccagcuguccugugaacuuauaaccucaaggggaguaaaacagauguuuaauagguacaaggagggguagu	NC_052532.1:171089552..171089631:-
E1-3	NC_052537.1_1715	21.6	37 +/- 41%	-	45	42	0	3	-	-	-	-	-	agagagagagagagagagagag	cgcucgcucucuccccgcuccc	agagagagagagagagagagaggagcaaaucccggcugugccuucucccggcugcucucuggaagcugccgcucgcucucuccccgcuccc	NC_052537.1:26189305..26189396:+
E1-3	NC_052561.1_3063	4.2	22 +/- 25%	-	232	232	0	0	-	-	ssc-miR-27a	-	-	uucacaguggcuaaguuc	gcuuggcgcagcugugaaca	gcuuggcgcagcugugaacagagcccgucguguucacaguggcuaaguuc	NC_052561.1:441487..441537:+
E1-3	NC_052561.1_3061	4.1	22 +/- 25%	-	125	125	0	0	-	-	ssc-miR-23a	-	-	aucacauugccagggauuucc	gguuccuggcgaugcgauuu	gguuccuggcgaugcgauuuuuuuacccgcugacccaaaaucacauugccagggauuucc	NC_052561.1:440687..440747:+
E1-3	NC_052535.1_1419	4	22 +/- 25%	-	30	30	0	0	-	-	ssc-miR-9816-3p	-	-	cuggaaggagccuuguucagag	uuggggaagggguguuuccagca	cuggaaggagccuuguucagagagcuggggcugguuuggggaagggguguuuccagca	NC_052535.1:2358014..2358072:-
E1-3	NC_052561.1_3062	3.8	0 +/- 0%	-	125	125	0	0	-	-	ssc-miR-23a	-	-	aucacauugccagggauuucc	gggggggcugauguggggg	aucacauugccagggauuuccaacgggccgcggcgaccgcagcgauggggcggccgggggggggggggcugauguggggg	NC_052561.1:440726..440806:+
E1-3	NC_052541.1_2055	1	0 +/- 0%	-	37	37	0	0	-	-	-	-	-	gccgcggggaggcggaggagccg	gccgccgccucccgcccgc	gccgccgccucccgcccgccgccggccguagagagccgccgggcccugcgcggggagguggcgccgcggggaggcggaggagccg	NC_052541.1:5753721..5753806:+
E1-3	NC_052572.1_3402	1	0 +/- 0%	-	35	35	0	0	-	-	-	-	-	ggggaccgccgcccgccc	gcggcgguggcuccgcccg	ggggaccgccgcccgccccgcgccgccgccggggacgggaugcggucggggcgggagcggcgguggcuccgcccg	NC_052572.1:71222639..71222714:+
E1-3	NC_052534.1_1106	0.9	3 +/- 4%	-	47	47	0	0	-	-	-	-	-	cgcgggcccggcggcggc	cggcgcgggagccguggc	cgcgggcccggcggcggcggcggcggcgcgggcggcggcggcgcgggagccguggc	NC_052534.1:50840961..50841017:+
E1-3	NC_052543.1_2208	0.8	3 +/- 4%	-	17	17	0	0	-	-	-	-	-	ggcggccgcgcggcccgg	gggcuccgcgggugcgca	ggcggccgcgcggcccgggggcgggggagggggcuccgcgggugcgca	NC_052543.1:16431218..16431266:+
E1-3	NC_052559.1_3014	0.8	3 +/- 4%	-	155	155	0	0	-	-	-	-	-	gggcgcggcggcgguggg	cggcggcccgcagcggccgg	gggcgcggcggcggugggcggggucugcgggggccgccaugcagcgccagcgccgcccccgccucggcggcccgcagcggccgg	NC_052559.1:2653332..2653416:+
E1-3	NC_052534.1_1204	0.8	3 +/- 4%	-	33672	33672	0	0	-	-	-	-	-	gcggcccggguucugcucc	agccagcgccccugcuggcc	agccagcgccccugcuggccccgggggagcggcgggcggcccggguucugcucc	NC_052534.1:27267790..27267844:-
E1-3	NC_052532.1_400	0.8	3 +/- 4%	-	12	12	0	0	-	-	-	-	-	ccggcccggguucgacug	cccgggccggcggcugggg	cccgggccggcggcugggggacccggcccggguucgacug	NC_052532.1:68431167..68431207:-
E1-3	NC_052539.1_1915	0.8	3 +/- 4%	-	155	155	0	0	-	-	-	-	-	gggcgcggcggcgggggg	ccccgcggcccgcuaugccgg	ccccgcggcccgcuaugccgggcuccucggcgcuccgccggcugucggggcggcaccgggcgcggcggcgggggg	NC_052539.1:16038859..16038934:+
E1-3	NC_052532.1_373	0.8	3 +/- 4%	-	21	21	0	0	-	-	-	-	-	cggggagggcgccgcggc	cgcggugcccgcgcuggg	cggggagggcgccgcggcgcugccggggggcgcggugcccgcgcuggg	NC_052532.1:33920339..33920387:-
E1-3	NC_052532.1_341	0.8	3 +/- 4%	-	41	41	0	0	-	-	-	-	-	ggcaggcggggugacgggc	ucccaucccggccuccug	ggcaggcggggugacgggcgucgcucccgcggcagcucccaucccggccuccug	NC_052532.1:20409754..20409808:-
E1-3	NC_052548.1_2541	0.8	3 +/- 4%	-	1602	1602	0	0	-	-	-	-	-	cggccccgguucggcucc	ggccggaccgggccacc	ggccggaccgggccaccacccccggcaccgccucccgcuccccgcccggccccgguucggcucc	NC_052548.1:1251483..1251547:+
E1-3	NC_052543.1_2220	0.8	3 +/- 4%	-	212	212	0	0	-	-	-	-	-	gggcgcggcggcgguggg	ggccgccgcgguguccgg	ggccgccgcgguguccgggccgggcgcggcggcgguggg	NC_052543.1:2644371..2644410:-
E1-3	NC_052550.1_2706	0.8	3 +/- 4%	-	21	21	0	0	-	-	-	-	-	cuuccuccgcgccgucgcc	ccgggcggggccgggaggagcu	cuuccuccgcgccgucgccugcgggcugcgggccgggcggggccgggaggagcu	NC_052550.1:8633668..8633722:+
E1-3	NC_052556.1_2914	0.7	3 +/- 4%	-	32	32	0	0	-	-	-	-	-	cccccuuaacucccgagc	cggggggugggggag	cccccuuaacucccgagcugcggcggcuccgcuuccuccgaccgccgcgcggggggugggggag	NC_052556.1:1852843..1852907:+
E1-3	NC_052540.1_1971	0.7	3 +/- 4%	-	303	303	0	0	-	-	-	-	-	ggucgcggguucgagucccggc	cgugcugcgcaugcgcggagugg	cgugcugcgcaugcgcggagugggggcggcuccggucgcggguucgagucccggc	NC_052540.1:3121906..3121961:+
E1-3	NC_052532.1_35	0.7	3 +/- 4%	-	60	60	0	0	-	-	-	-	-	ggcgggugccggggccuc	gggacggggcgggcgcgg	gggacggggcgggcgcggggccgcccggcgggugccggggccuc	NC_052532.1:35554024..35554068:+
E1-3	NC_052536.1_1638	0.7	3 +/- 4%	-	52	52	0	0	-	-	-	-	-	ugcgccggagggugguccc	cuccccgucccgugcc	cuccccgucccgugccccgcguggccccgcucugggcugcguuacggggugcgccggagggugguccc	NC_052536.1:16491576..16491644:-
E1-3	NC_052546.1_2445	0.7	3 +/- 4%	-	148	148	0	0	-	-	-	-	-	cgcgggcggcccgggguc	ccccgcucccgccgcagg	ccccgcucccgccgcaggacgcgggcggcccgggguc	NC_052546.1:8510532..8510569:+
E1-3	NC_052533.1_923	0.7	3 +/- 4%	-	364	364	0	0	-	-	-	-	-	ucgggccggccgugccgcg	cgguagggcucggcccgggg	ucgggccggccgugccgcggggcucgccgcgcugccggcacccggcccggccgguagggcucggcccgggg	NC_052533.1:60794645..60794716:-
E1-3	NC_052553.1_2854	0.6	3 +/- 4%	-	13269	13269	0	0	-	-	-	-	-	gcggcgcggguucggcuc	gcucggccccgccccgccc	gcggcgcggguucggcucggcucggcccgguucggcucggcccggcucggccccgccccgccc	NC_052553.1:4483849..4483912:+
E1-3	NC_052532.1_155	0.6	3 +/- 4%	-	15	15	0	0	-	-	-	-	-	gugcgccccggggggccg	gcuccgcgcucagccgcgccg	gcuccgcgcucagccgcgccgccgccgccgccucccgccggcccaggugagucaggugcgccccggggggccg	NC_052532.1:109123990..109124063:+
E1-3	NC_052543.1_2228	0.6	3 +/- 4%	-	1336	1336	0	0	-	-	-	-	-	agcaggacgguggccacgg	gaggcacgccguccuugccgu	gaggcacgccguccuugccgugggcugcccgccagcccagggucagcaggguggcccagagcaggacgguggccacgg	NC_052543.1:3358431..3358509:-
E1-3	NC_052533.1_794	0.6	3 +/- 4%	-	26	26	0	0	-	-	-	-	-	gccgcccggcuucgcuuc	gggaagccgccccggcgc	gccgcccggcuucgcuucgaccccccuccucaccccccgcccgggcgcgggggaagccgccccggcgc	NC_052533.1:116406393..116406461:+
E1-3	NC_052550.1_2705	0.6	3 +/- 4%	-	21	21	0	0	-	-	-	-	-	cuuccuccgcgccgucgcc	cggggcugaggggagcg	cggggcugaggggagcgggagggacggagggcgggcggcuccgggcuuccuccgcgccgucgcc	NC_052550.1:8633623..8633687:+
E1-3	NC_052545.1_2387	0.6	3 +/- 4%	-	47	47	0	0	-	-	-	-	-	gcggugcggagccgccgg	ugcgggccguugugucg	gcggugcggagccgccggagcucggcagaaggagcggcugcgggccguugugucg	NC_052545.1:4666050..4666105:-
E1-3	NC_052540.1_1972	0.6	3 +/- 4%	-	303	303	0	0	-	-	-	-	-	ggucgcggguucgagucccggc	cggccugcucaccccgccgc	ggucgcggguucgagucccggcgccgccggccugcucaccccgccgc	NC_052540.1:3121939..3121986:+
E1-3	NC_052557.1_2929	0.6	3 +/- 4%	-	26	26	0	0	-	-	-	-	-	ggacauggcggggcgggc	ccgaccgcuccucucg	ccgaccgcuccucucggcuccgcggggcccccggcgggcagcgggacauggcggggcgggc	NC_052557.1:1125634..1125695:+
E1-3	NC_052539.1_1938	0.6	3 +/- 4%	-	82	82	0	0	-	-	-	-	-	ggaugcucguggccccgc	gcgggccggccugggcaggaga	gcgggccggccugggcaggagaagcccgaacggcugcggagcugaucugagccggggcggaugcucguggccccgc	NC_052539.1:6630967..6631043:-
E1-3	NC_052538.1_1820	0.6	3 +/- 4%	-	54	54	0	0	-	-	-	-	-	ggggcgcguggcggcggc	ugcugcggagcggcaucgc	ggggcgcguggcggcggcgcuguuggaggcgcgcgcugugcgcuuuggagacuucgugcugcggagcggcaucgc	NC_052538.1:27479231..27479306:+
E1-3	NC_052532.1_255	0.6	3 +/- 4%	-	102	102	0	0	-	-	-	-	-	gggcgcggccgcggcggg	cggaggggcggcggccgg	cggaggggcggcggccggagggggugggcgcggccgcggcggg	NC_052532.1:176880790..176880833:+
E1-3	NC_052545.1_2393	0.6	3 +/- 4%	-	260	260	0	0	-	-	-	-	-	gccggagaagccggcggg	cggcggcggcggcgggcgc	gccggagaagccggcgggaggggagggggcggcggcggcggcgggcgc	NC_052545.1:8023793..8023841:-
E1-3	NC_052541.1_2067	0.6	3 +/- 4%	-	161	161	0	0	-	-	-	-	-	ucgggccgggcgcgccgc	ggcgccaccuaccggccgagg	ggcgccaccuaccggccgaggcgcagagcgggugcccggcacaaagcggcgccucgggccgggcgcgccgc	NC_052541.1:16413674..16413745:+
E1-3	NC_052533.1_666	0.6	3 +/- 4%	-	35	35	0	0	-	-	-	-	-	gccguugccguuguccugggc	gcaggcacugcagcgggug	gccguugccguuguccugggcugccggcggggaggucgcggccgugcugcgcaggcacugcagcgggug	NC_052533.1:8659210..8659279:+
E1-3	NC_052565.1_3093	0.6	3 +/- 4%	-	71	71	0	0	-	-	-	-	-	cgcugcucgccccccucc	gggggggggggcagugcc	cgcugcucgccccccuccccggagcauccagcacagaauggggacccccacauagaggaucugggggggggggggggcagugcc	NC_052565.1:1685423..1685507:-
E1-3	NC_052535.1_1352	0.6	3 +/- 4%	-	12	12	0	0	-	-	-	-	-	ggggugccccggggagcc	cgggugggggcgccccgc	ggggugccccggggagccgagcgaggcgcgggaggcgggcgggugugcgggugggggcgccccgc	NC_052535.1:35138169..35138234:+
E1-3	NC_052535.1_1434	0.6	3 +/- 4%	-	16	16	0	0	-	-	-	-	-	ggcgccgcucgcucucuc	gcugggcgcagccgcgccgc	gcugggcgcagccgcgccgccgccgccagugccgcucuucuccggcggcuguaguggcagcggcgccgcucgcucucuc	NC_052535.1:15164492..15164571:-
E1-3	NC_052535.1_1365	0.6	3 +/- 4%	-	51	51	0	0	-	-	-	-	-	gcccgggcggagcggccg	gcggcgcccgucucugggcgc	gcggcgcccgucucugggcgccucuccuggcgcccgggcggagcggccg	NC_052535.1:53586012..53586061:+
E1-3	NC_052555.1_2908	0.6	3 +/- 4%	-	29	29	0	0	-	-	-	-	-	gguccggcugugguucuc	gagcgccgggcggc	gagcgccgggcggcggcucugugccaccgugggacggggcgggagguccggcugugguucuc	NC_052555.1:4452666..4452728:-
E1-3	NC_052552.1_2829	0.6	3 +/- 4%	-	53	53	0	0	-	-	-	-	-	ucgggccgcccgcgcugcg	cugccugggaucggugcagcc	ucgggccgcccgcgcugcgccccggugcugccccgcggcgcugaccgcugccugggaucggugcagcc	NC_052552.1:3196425..3196493:-
E1-3	NC_052532.1_156	0.5	3 +/- 4%	-	15	15	0	0	-	-	-	-	-	gugcgccccggggggccg	gccccgccgccauggugcuggc	gugcgccccggggggccgggcccggcccaggaagugacggcgucccggccccgccgccauggugcuggc	NC_052532.1:109124045..109124114:+
E1-3	NC_052535.1_1490	0.5	3 +/- 4%	-	29	29	0	0	-	-	-	-	-	ggcuccgucugaucccgc	ggaaaggcggcugcugc	ggaaaggcggcugcugcgcggccgugggggcggcggggcuccgucugaucccgc	NC_052535.1:42869814..42869868:-
E1-3	NC_052541.1_2071	0.5	3 +/- 4%	-	67	67	0	0	-	-	-	-	-	ggggaccgccgcccgccc	gcgggcacggcccgag	gcgggcacggcccgagcggagcggggaccgccgcccgccc	NC_052541.1:19834891..19834931:+
E1-3	NC_052533.1_663	0.5	3 +/- 4%	-	154	154	0	0	-	-	-	-	-	ggucgcggguucgggucc	ggugggggccgcgugccgu	ggugggggccgcgugccguuaggucgcggguucgggucc	NC_052533.1:6798247..6798286:+
E1-3	NC_052540.1_1975	0.5	3 +/- 4%	-	17	17	0	0	-	-	-	-	-	ggcggccgcgccgcgcgg	ggcggcgaggaagaggcaa	ggcggcgaggaagaggcaagcgagcggggcggggagccgcccucccuuggcggccgcgccgcgcgg	NC_052540.1:4466733..4466799:+
E1-3	NC_052550.1_2714	0.5	3 +/- 4%	-	47	47	0	0	-	-	-	-	-	gcggugcggagccgccgg	gaggggcgucgccgccgccg	gaggggcgucgccgccgccgccgccgccgccgcgcuguggaggcgaagggccgcggugcggagccgccgg	NC_052550.1:5668999..5669069:-
E1-3	NC_052545.1_2388	0.5	3 +/- 4%	-	47	47	0	0	-	-	-	-	-	gcggugcggagccgccgg	ggcgcugcacuccgcgcugccg	ggcgcugcacuccgcgcugccgcucccccgcgucccccccacgaggggcucccggcugcggguggcggugcggagccgccgg	NC_052545.1:4666087..4666169:-
E1-3	NC_052551.1_2798	0.5	3 +/- 4%	-	46	46	0	0	-	-	-	-	-	gcggugcggagccggggg	cgcggggggggcacugcgg	cgcggggggggcacugcggggagggcacggaggggggggggggggggagggcgccccgcggugcggagccggggg	NC_052551.1:11841741..11841816:-
E1-3	NC_052535.1_1351	0.5	3 +/- 4%	-	12	12	0	0	-	-	-	-	-	ggggugccccggggagcc	gccccgggcgguaccgcag	gccccgggcgguaccgcaggccgcggggugccccggggagcc	NC_052535.1:35138145..35138187:+
E1-3	NC_052533.1_681	0.5	3 +/- 4%	-	11904	11904	0	0	-	-	-	-	-	guggccuggguucguuuc	accgcgcccgcggccgcgc	accgcgcccgcggccgcgcccgcucuggccugcagcccggccccguggccuggguucguuuc	NC_052533.1:27923941..27924003:+
E1-3	NC_052535.1_1532	0.5	3 +/- 4%	-	46	46	0	0	-	-	-	-	-	cccgggucgggucggggg	cccgggggguucugggga	cccgggggguucuggggaggagggccaccguggggacgcgccccgggucgggucggggg	NC_052535.1:90593006..90593065:-
E1-3	NC_052545.1_2360	0.5	3 +/- 4%	-	34	34	0	0	-	-	-	-	-	ccccgccugcgccccgucu	acggcuucgugcggguggaggag	ccccgccugcgccccgucuucgacgcccucgaccgcgacggcgacggcuucgugcggguggaggag	NC_052545.1:13019585..13019651:+
E1-3	NC_052533.1_936	0.5	3 +/- 4%	-	185	185	0	0	-	-	-	-	-	gcccgccuccgccucccc	gcugagaaaggcgaaagcca	gcugagaaaggcgaaagccagcgccgagcgcggcccgccuccgccucccc	NC_052533.1:77292563..77292613:-
E1-3	NC_052546.1_2433	0.5	3 +/- 4%	-	42	42	0	0	-	-	-	-	-	ggcacgucggcgggcagc	ugcccgcgcccggcccc	ugcccgcgcccggccccaccugcgccggggauuaugccagcggagcgcgggcacgucggcgggcagc	NC_052546.1:5101592..5101659:+
E1-3	NC_052548.1_2611	0.5	3 +/- 4%	-	40	40	0	0	-	-	-	-	-	gggugaggugugccgguggc	caucucgcucgccucgccuug	gggugaggugugccgguggcugccaucucgcucgccucgccuug	NC_052548.1:10058793..10058837:-
E1-3	NC_052553.1_2851	0.5	3 +/- 4%	-	400	400	0	0	-	-	-	-	-	gggggggucuccgggcgg	gcuccgugugggccuuccugg	gcuccgugugggccuuccuggagagcggcgagugcggccuggcggcugcccgcaggugggaaagcgggggggucuccgggcgg	NC_052553.1:4424931..4425014:+
E1-3	NC_052545.1_2359	0.5	3 +/- 4%	-	34	34	0	0	-	-	-	-	-	ccccgccugcgccccgucu	ccggggcgcgggggcugcc	ccggggcgcgggggcugcccggaggacgagccccgccugcgccccgucu	NC_052545.1:13019555..13019604:+
E1-3	NC_052535.1_1377	0.4	3 +/- 4%	-	49	49	0	0	-	-	-	-	-	gcgcugcucgggucgggc	gcggcggagcguugcgg	gcggcggagcguugcggggugcgcugugaggugggcgggcgccgcgcugcucgggucgggc	NC_052535.1:62403620..62403681:+
E1-3	NC_052543.1_2223	0.4	3 +/- 4%	-	55	55	0	0	-	-	-	-	-	ggggccgggcucuucgua	cggcggcgcggggccagga	ggggccgggcucuucguagccucugcuccgaugcucgggagcagcggcacggcggcgcggggccagga	NC_052543.1:2744227..2744295:-
E1-3	NC_052556.1_2925	0.4	3 +/- 4%	-	50	50	0	0	-	-	-	-	-	ccuccguucgcucugcggucgccg	gccccgcgggcgcuucgguuccg	ccuccguucgcucugcggucgccguuucuccuuugcggccccgcgggcgcuucgguuccg	NC_052556.1:2595244..2595304:-
E1-3	NC_052545.1_2331	0.4	3 +/- 4%	-	501	501	0	0	-	-	-	-	-	ggcgcgguggccaagugguaaggc	cagcgacagaacggccucgggccga	cagcgacagaacggccucgggccgagccguuaacgcaggcgcgguggccaagugguaaggc	NC_052545.1:771479..771540:+
E1-3	NC_052532.1_581	0.4	3 +/- 4%	-	430	430	0	0	-	-	-	-	-	gaggucgcggguucgaguc	cuugagcgcgagccuccag	gaggucgcggguucgagucccgcucggggcuugagcgcgagccuccag	NC_052532.1:169110087..169110135:-
E1-3	NC_052545.1_2412	0.4	3 +/- 4%	-	1518	1518	0	0	-	-	-	-	-	ggucguggguucgcgucc	gcgcugggcuuucaauccg	gcgcugggcuuucaauccgagggucguggguucgcgucc	NC_052545.1:13406220..13406259:-
E1-3	NC_052542.1_2138	0.4	3 +/- 4%	-	34	34	0	0	-	-	-	-	-	cagccacccgcgggggacccgc	gcggcccucggugacggagcuguc	cagccacccgcgggggacccgccgcccgcccgcgagcuggugcggcccucggugacggagcuguc	NC_052542.1:15022532..15022597:+
E1-3	NC_052555.1_2892	0.4	3 +/- 4%	-	131	131	0	0	-	-	-	-	-	gcggcccgggcccguuuc	cacggggccccgcgc	gcggcccgggcccguuucaagguggguuggcgcgcacggggccccgcgc	NC_052555.1:2523732..2523781:+
E1-3	NC_052545.1_2337	0.4	3 +/- 4%	-	802	802	0	0	-	-	-	-	-	gcagcccggcuucguuuc	agcggagcgcucgg	agcggagcgcucggggagccgcagcccggcuucguuuc	NC_052545.1:4793030..4793068:+
E1-3	NC_052551.1_2766	0.3	3 +/- 4%	-	31	31	0	0	-	-	-	-	-	gcgcuggacgugggcagc	agccgcaucccagcguag	agccgcaucccagcguagggcgcuggacgugggcagc	NC_052551.1:10236420..10236457:+
E1-3	NC_052555.1_2907	0.3	3 +/- 4%	-	29	29	0	0	-	-	-	-	-	gguccggcugugguucuc	gaagggcgucgggccug	gguccggcugugguucuccgccggcuccgugagcugcgcugcuggggaagggcgucgggccug	NC_052555.1:4452621..4452684:-
E1-3	NC_052533.1_860	0.3	3 +/- 4%	-	75	75	0	0	-	-	-	-	-	cgggugccguccccgggcc	cagccgggaggcaacuucg	cagccgggaggcaacuucgugcggagcggagcgggugccguccccgggcc	NC_052533.1:30595280..30595330:-
E1-3	NC_052543.1_2202	0.3	3 +/- 4%	-	76	76	0	0	-	-	-	-	-	gacagucagcaguugguc	ucaccucuuggcuguggg	gacagucagcaguuggucugugugagcagccguucucagaucaccucuuggcuguggg	NC_052543.1:11829872..11829930:+
E1-3	NC_052562.1_3070	0.3	3 +/- 4%	-	50	50	0	0	-	-	-	-	-	ggugugcuccggggagcc	ccaacgcgggcaccgcaccgu	ccaacgcgggcaccgcaccgugagcuggaggaccgcggugugcuccggggagcc	NC_052562.1:1300653..1300707:-
E1-3	NC_052572.1_3345	0.3	3 +/- 4%	-	148	148	0	0	-	-	-	-	-	gcccgccuccgccucccc	ccaggcgucccgcgggucg	ccaggcgucccgcgggucgcgcaucucgcggcccgccuccgccucccc	NC_052572.1:35645863..35645911:+
E1-3	NC_052536.1_1688	0.3	3 +/- 4%	-	141	141	0	0	-	-	-	-	-	ggggguucugggcugcaga	uguaauccaagcgccggg	uguaauccaagcgccggggaggcugaggcuggcggacagcuugagcccggggguucugggcugcaga	NC_052536.1:57459849..57459916:-
E1-3	NC_052535.1_1413	0.3	3 +/- 4%	-	140	140	0	0	-	-	-	-	-	ccgcgccccgucccgagc	acgcagccggggggcgccc	acgcagccggggggcgcccagcagccggcacagccgcgccccgucccgagc	NC_052535.1:90593702..90593753:+
E1-3	NC_052572.1_3322	0.3	3 +/- 4%	-	49	49	0	0	-	-	-	-	-	cagggcugggccgugcag	gcaggcucccagcgaggc	cagggcugggccgugcagagaggagcagcugagagcaggcuccucgcgcuuugcugcacgcuuccugcaggcucccagcgaggc	NC_052572.1:17694653..17694737:+
E1-3	NC_052554.1_2874	0.3	3 +/- 4%	-	27	27	0	0	-	-	-	-	-	caggguucgauucgggag	ccggagggccgaggcucugcc	ccggagggccgaggcucugccccgaagcaguggggagccgcugucugcaggguucgauucgggag	NC_052554.1:2817024..2817089:-
E1-3	NC_052536.1_1684	0.3	3 +/- 4%	-	141	141	0	0	-	-	-	-	-	ggggguucugggcugcaga	uguaauccaagcgccggg	uguaauccaagcgccggggaggcugaggcuggcggacagcuugagcccggggguucugggcugcaga	NC_052536.1:57458731..57458798:-
E1-3	NC_052550.1_2707	0.3	3 +/- 4%	-	90	90	0	0	-	-	-	-	-	cuccgggccgcgccucca	gaggagcggccgcugcc	gaggagcggccgcugcccucggcgcuuccagggagaggcuccgggccgcgccucca	NC_052550.1:9153565..9153621:+
E1-3	NC_052537.1_1739	0.2	3 +/- 4%	-	366	366	0	0	-	-	-	-	-	ucgggccggccccgccgcg	caccgggagcucgcaagcgg	ucgggccggccccgccgcgccccguauccgcgcaccgggagcucgcaagcgg	NC_052537.1:12209715..12209767:-
E1-3	NC_052533.1_895	0.2	3 +/- 4%	-	51	51	0	0	-	-	-	-	-	gccuguagucccagcuac	uucugggcugcagugu	gccuguagucccagcuacucaggaggcugagcccgcuggauugcuugagccugggaguucugggcugcagugu	NC_052533.1:53134313..53134386:-
E1-3	NC_052539.1_1953	0.2	3 +/- 4%	-	158	158	0	0	-	-	-	-	-	gaucguggguucgagccc	gcucggacgugcgggcag	gaucguggguucgagccccgcucccgccagguggcguucccggcucggacgugcgggcag	NC_052539.1:20111126..20111186:-
E1-3	NC_052533.1_939	0.2	3 +/- 4%	-	20	20	0	0	-	-	-	-	-	guaggagggcccggucgacc	gcggccgucgcgcucccugccu	guaggagggcccggucgaccagucacagcucgggcggcguguccgucccggcccugggggcggccgucgcgcucccugccu	NC_052533.1:80847597..80847678:-
E1-3	NC_052547.1_2540	0.2	3 +/- 4%	rRNA/tRNA	12972	12972	0	0	-	-	-	-	-	gggcguggguucgaaucc	auuaaggcuccagucccu	auuaaggcuccagucccugcgggggcguggguucgaaucc	NC_052547.1:2336897..2336937:-
E1-3	NC_052532.1_419	0.2	3 +/- 4%	-	35	35	0	0	-	-	-	-	-	ugaccgucggagcgcuccucgc	gacggagccccgcucggc	ugaccgucggagcgcuccucgccguccugggcgcaggugaguguggguggagggagggagacggagccccgcucggc	NC_052532.1:87662735..87662812:-
E1-3	NC_052542.1_2146	0.2	3 +/- 4%	-	40	40	0	0	-	-	-	-	-	cuggugccguccccgggg	ccaggcucuauggcaccugga	ccaggcucuauggcaccuggaucugcaaguccucauccucaucggggucgcuggugccguccccgggg	NC_052542.1:539959..540027:-
E1-3	NC_052572.1_3321	0.2	3 +/- 4%	-	49	49	0	0	-	-	-	-	-	cagggcugggccgugcag	aggcggcaaugccgaccuggc	aggcggcaaugccgaccuggccugagcgaaacugcagcugcagcagcugccagcuggggucagggcugggccgugcag	NC_052572.1:17694593..17694671:+
E1-3	NC_052537.1_1713	0.2	3 +/- 4%	-	39	39	0	0	-	-	-	-	-	cgugcggccgugcgagugc	acuucgcccggcggcacccg	acuucgcccggcggcacccggacguggugguguacgugcggccgugcgagugc	NC_052537.1:23874963..23875016:+
E1-3	NC_052552.1_2815	0.1	3 +/- 4%	-	1120	1120	0	0	-	-	-	-	-	aagguuggugguuugggc	cugugccuuagggcugagg	cugugccuuagggcugaggccuuaucccugggcuggggagugggucuggggagggggauaagguuggugguuugggc	NC_052552.1:6372280..6372357:+
E1-3	NC_052567.1_3108	0.1	3 +/- 4%	-	39	39	0	0	-	-	-	-	-	ccggggcggcuacgagcgc	cgugguagccggggaggcc	ccggggcggcuacgagcgcgguggccgugguagccggggaggcc	NC_052567.1:168134..168178:+
E1-3	NC_052548.1_2612	0.1	3 +/- 4%	-	40	40	0	0	-	-	-	-	-	gggugaggugugccgguggc	cauucugcacacacaccagcug	cauucugcacacacaccagcugcuuucuaagggugaggugugccgguggc	NC_052548.1:10058817..10058867:-
E1-3	NC_052547.1_2519	0.1	3 +/- 4%	rRNA/tRNA	12972	12972	0	0	-	-	-	-	-	gggcguggguucgaaucc	auuaaggcuccagucccu	auuaaggcuccagucccugcgggggcguggguucgaaucc	NC_052547.1:2435343..2435383:+
E1-3	NC_052539.1_1934	0.1	3 +/- 4%	-	20	20	0	0	-	-	-	-	-	cauccugggugcuguggg	gucagcacccagagcgugcc	gucagcacccagagcgugcccugcgagauucuggcuguggccuugcuggcauccugggugcuguggg	NC_052539.1:3853527..3853594:-
E1-3	NC_052532.1_302	0.1	3 +/- 4%	-	2014	2014	0	0	-	-	-	-	-	uugggcuuggucgggaag	cgcuggccagcggcuggaac	uugggcuuggucgggaagggcuugcgcagggagcucucauccuugaggcgggcgaucucugugaagacgcuggccagcggcuggaac	NC_052532.1:196212273..196212360:+
E1-3	NC_052533.1_1000	0.1	3 +/- 4%	-	36	36	0	0	-	-	-	-	-	cccgccgcgcccuccuccuc	gcugcuacuggggcggccggggg	gcugcuacuggggcggccggggggccccgccgcgcccuccuccuc	NC_052533.1:137428738..137428783:-
E1-3	NC_052552.1_2816	0.1	3 +/- 4%	-	1120	1120	0	0	-	-	-	-	-	aagguuggugguuugggc	uggcuccuaggcuaga	aagguuggugguuugggcaggggguuugggcugaaggugucugccugcugcuggcuccuaggcuaga	NC_052552.1:6372339..6372406:+
E1-3	NC_052549.1_2678	0.1	3 +/- 4%	-	15	15	0	0	-	-	-	-	-	gagauuguugugaggagggc	ucugcgugcaaaacugucucca	ucugcgugcaaaacugucuccauuugcuggagauuguugugaggagggc	NC_052549.1:10598065..10598114:-
E1-3	NC_052538.1_1839	0.1	3 +/- 4%	-	12	12	0	0	-	-	-	-	-	cccgccgggguucguuuc	cacggauccgggauaaaa	cccgccgggguucguuucugacaucagcacggauccgggauaaaa	NC_052538.1:4847499..4847544:-
E1-3	NW_024096013.1_3595	0.1	3 +/- 4%	-	13198	13198	0	0	-	-	-	-	-	gcggcccggguucggccc	gccggaccacguaggagucgcug	gcggcccggguucggcccaggucacagccggaccacguaggagucgcug	NW_024096013.1:7474..7523:-
E1-3	NC_052548.1_2553	0	3 +/- 4%	-	18	18	0	0	-	-	-	-	-	ucgcucgcucgcuuacuuac	gcggggccggagggggugcgg	gcggggccggagggggugcggggcgccguccgccgcucgcucgcucgcuuacuuac	NC_052548.1:5941095..5941151:+
E1-3	NC_052571.1_3284	0	3 +/- 4%	-	44	44	0	0	-	-	-	-	-	ggaacgagucggcugucugcuuga	gggcguuagcacuugcugggu	ggaacgagucggcugucugcuugacggggcaggagcccaccguggggcguuagcacuugcugggu	NC_052571.1:6854765..6854830:-
E1-3	NC_052537.1_1734	0	3 +/- 4%	-	82	82	0	0	-	-	-	-	-	gccgagaggagauggagccgccaa	gggggcucgggagcaguuucuugcag	gggggcucgggagcaguuucuugcaggggccgagaggagauggagccgccaa	NC_052537.1:6719637..6719689:-
E1-3	NC_052549.1_2668	0	3 +/- 4%	-	40	40	0	0	-	-	-	-	-	gccgcccgcagccucccguc	cgcgccgcggcggccc	cgcgccgcggcggcccgcacgccaaugagggcccggacuccggcccucgccgccucaggagccgcccgcagccucccguc	NC_052549.1:6592180..6592260:-
E1-3	NC_052550.1_2724	0	3 +/- 4%	-	39	39	0	0	-	-	-	-	-	agaggagugugaucgaaagugucc	acuauacuuucagggaucauuucuguag	acuauacuuucagggaucauuucuguaguugguaacuagaggagugugaucgaaagugucc	NC_052550.1:7561597..7561658:-
E1-3	NC_052540.1_2040	0	3 +/- 4%	-	609	609	0	0	-	-	-	-	-	gcggcccgggguccuuuc	aaggacucgcgagugagcgg	aaggacucgcgagugagcggccccgcggcccgggguccuuuc	NC_052540.1:16582658..16582700:-
E1-3	NC_052532.1_303	0	3 +/- 4%	-	50	50	0	0	-	-	-	-	-	ugcgggagagcugcuguggcc	ccugugccuccuccacg	ugcgggagagcugcuguggccucgccucugugccugugccuccuccacg	NC_052532.1:32816..32865:-
E1-3	NC_052550.1_2726	0	3 +/- 4%	-	39	39	0	0	-	-	-	-	-	agaggagugugaucgaaagugucc	acuauacuuucagggaucauuucuguag	acuauacuuucagggaucauuucuguaguugguaacuagaggagugugaucgaaagugucc	NC_052550.1:7562439..7562500:-
E1-3	NC_052532.1_201	0	3 +/- 4%	-	592	468	0	124	-	-	-	-	-	cugauugggcccgggugag	uuccggucauagucaagacaga	cugauugggcccgggugagggaggacuuacgagcagccgacccagcguggcugccacuagcccuuccggucauagucaagacaga	NC_052532.1:141515235..141515320:+
E1-3	NC_052572.1_3531	0	3 +/- 4%	-	35	35	0	0	-	-	-	-	-	uggggaagugagguuggc	caacucuccccauuucucggg	uggggaagugagguuggcagggaggggguucgccaugaugccgaacugggacugucuuccaacucuccccauuucucggg	NC_052572.1:71592947..71593027:-
E1-3	NC_052532.1_18	0	3 +/- 4%	-	30	30	0	0	-	-	-	-	-	gucccuccgcgccuacca	gcggagcagagcggcccg	gucccuccgcgccuaccaucgagacggcuucggcggagcagagcggcccg	NC_052532.1:1031341..1031391:+

## Sheet: read_count_by_sample
consensus mature sequence	E1-1	E2-1	E3-1		provisional id	example miRBase miRNA with the same seed	consensus star sequence	consensus precursor sequence	precursor coordinate
ggggauguagcucagugguagagc	190224	0	0		NC_052546.1_2662	-	gaggccccggguucaaucc	ggggauguagcucagugguagagcgcaugcuuugcauguaugaggccccggguucaaucc	NC_052546.1:4891677..4891737:-
gagagagagagagagagagag	130	0	0		NC_052537.1_1905	-	gcucgcucucuccccgcucc	gagagagagagagagagagaggagcaaaucccggcugugccuucucccggcugcucucuggaagcugccgcucgcucucuccccgcucc	NC_052537.1:26189306..26189395:+
uucacaguggcuaaguuc	565	0	232		NC_052561.1_3207	ssc-miR-27a & hsa-miR-27a-3p	gcuuggcgcagcugugaaca	gcuuggcgcagcugugaacagagcccgucguguucacaguggcuaaguuc	NC_052561.1:441487..441537:+
aucacauugccagggauuucc	1254	0	250		NC_052561.1_3205	ssc-miR-23a & hsa-miR-23a-3p	gguuccuggcgaugcgauuu	gguuccuggcgaugcgauuuuuuuacccgcugacccaaaaucacauugccagggauuucc	NC_052561.1:440687..440747:+
auccuggggcuguagccga	155	0	0		NC_052536.1_1827	ssc-miR-1343 & hsa-miR-1343-3p	ggcggcggggcccugggagug	auccuggggcuguagccgagggcggcgagaggcgaggcgaggcgaggcgaggccggccggggcggcggggcccugggagug	NC_052536.1:35414079..35414160:-
gcggggaugagguguggg	135	0	0		NC_052546.1_2642	ssc-miR-542-5p & hsa-miR-542-5p	ggcacaugguccugaccug	gcggggaugagguguggguauggggacgugaugcugcuggcacaugguccugaccug	NC_052546.1:8028530..8028587:+
uuccuugguugcucucaauga	131	0	0		NC_052571.1_3302	ssc-miR-9829-5p & mmu-miR-3075-3p	auguagguggccaagaacu	uuccuugguugcucucaaugaauuuaggcaucauguagguggccaagaacu	NC_052571.1:4159198..4159249:+
ggcgcgccgggcccggcg	246	0	0		NC_052535.1_1466	hsa-miR-4783-5p	ccgggggcggcccg	ggcgcgccgggcccggcgaggggggcggccccagcagcgccccaugccgggggcggcccg	NC_052535.1:4035749..4035809:+
gccgcccgcgcccgcccc	174	0	0		NC_052533.1_797	-	ggccgcgauggcggcgg	ggccgcgauggcggcggcggcgcccggcugagcgcuaggccccggccgcccgcgcccgcccc	NC_052533.1:101500659..101500721:+
ugccgccgugccgccgcc	135	0	0		NC_052536.1_1866	-	cggcggcgcucccagc	cggcggcgcucccagccgcucgcgcccggccgccaugcugccgccgugccgccgcc	NC_052536.1:57995028..57995084:-
ucggggcggccgcgccgc	1278	0	0		NC_052545.1_2595	-	ggaggggcggcccggggc	ggaggggcggcccggggcggagcggugccgcucggggcggccgcgccgc	NC_052545.1:14776289..14776338:+
cggccccgguucggcucc	1335	1650	1602		NC_052548.1_2717	-	ggccggaccgggccacc	ggccggaccgggccaccacccccggcaccgccucccgcuccccgcccggccccgguucggcucc	NC_052548.1:1251483..1251547:+
gcggcccggguucugcucc	30774	76502	33672		NC_052534.1_1344	-	agccagcgccccugcuggcc	agccagcgccccugcuggccccgggggagcggcgggcggcccggguucugcucc	NC_052534.1:27267790..27267844:-
ggcgcgguggccaagugguaaggc	1736	0	501		NC_052549.1_2803	-	cuuccacuggcugcgcgcggcug	cuuccacuggcugcgcgcggcugcugcuagcccgucaggcgcgguggccaagugguaaggc	NC_052549.1:7039953..7040014:+
uggcguggggccgggccg	155	0	0		NC_052534.1_1150	-	gccgggccccgccgcaug	uggcguggggccgggccggucccguuggcgcugccgggccccgccgcaug	NC_052534.1:8810670..8810720:+
ggcgcgccgggcccgcgg	260	0	0		NC_052542.1_2388	-	gcgggcgguuccuggcggccgc	ggcgcgccgggcccgcggugagcggcgaugaagcgcgaucggcgcgggcgguuccuggcggccgc	NC_052542.1:18418864..18418929:+
cagcggcgggccgggccc	78	0	0		NC_052548.1_2754	-	gcccagcgcgcugcgcugug	cagcggcgggccgggcccggcggcgcuuugaccucagcgcccgcccagcgcgcugcgcugug	NC_052548.1:10927451..10927513:+
ucgggccggccgugccgc	1280	0	0		NC_052533.1_987	-	gguagggcucggcccgggg	ucgggccggccgugccgcggggcucgccgcgcugccggcacccggcccggccgguagggcucggcccgggg	NC_052533.1:60794645..60794716:-
ggcugagcggccccgggc	153	0	0		NC_052541.1_2356	hsa-miR-4663	cccgagcugcgcgccgu	cccgagcugcgcgccgucggucggcgcccgcgguggcagcggcugagcggccccgggc	NC_052541.1:20035366..20035424:-
agaaugcauuggguuggaag	149	0	0		NC_052553.1_3009	-	uccaacccaggccauucuau	uccaacccaggccauucuaugauucugugauucuaugacuugaauuguagaaucacagaaugcauuggguuggaag	NC_052553.1:172691..172767:+
gccgcccggcuucgcuuc	14	0	26		NC_052533.1_824	-	gggaagccgccccggcgc	gccgcccggcuucgcuucgaccccccuccucaccccccgcccgggcgcgggggaagccgccccggcgc	NC_052533.1:116406393..116406461:+
ccguggcgucgcucgggg	197	0	0		NC_052549.1_2853	-	cugagcaucgcgcgggc	ccguggcgucgcucggggcggcgcccaggagcgcagugaguugggggccgcgcugagcaucgcgcgggc	NC_052549.1:9835913..9835982:-
gcgggccggggucggcuc	12	0	0		NC_052535.1_1591	-	gccgccccgucccca	gcgggccggggucggcucagggggggaugcgccccgggcgggagcgcguguggggccgccccgucccca	NC_052535.1:13134618..13134687:-
cccggacauggcggcgggc	201	0	0		NC_052533.1_811	hsa-miR-4442	cuccgcgguggacacggcg	cuccgcgguggacacggcgccuuucaggcccggcgcugcugggauguguagugcgcgccaggcgcccggacauggcggcgggc	NC_052533.1:111028638..111028721:+
ccggaccgggggggggga	70	0	0		NC_052534.1_1144	-	ccuccauuccccggcccgcc	ccggaccggggggggggacgccuccauuccccggcccgcc	NC_052534.1:4567671..4567711:+
cccaccguccccgcucccgccg	137	0	0		NC_052550.1_2878	-	gcgggagccgcgaggcg	cccaccguccccgcucccgccgccucucccucccuucucccugccuguggggcugcgggagccgcgaggcg	NC_052550.1:8463930..8464001:+
gauggauuccggcggcgcg	101	0	0		NC_052533.1_756	hsa-miR-1246	cgcugcugccccccg	gauggauuccggcggcgcgggcgcggagcaggagcagccccggcgccccgcugcugccccccg	NC_052533.1:63021473..63021536:+
ucgggccgggcgcgccgc	376	0	161		NC_052541.1_2313	-	ggcgccaccuaccggccgagg	ggcgccaccuaccggccgaggcgcagagcgggugcccggcacaaagcggcgccucgggccgggcgcgccgc	NC_052541.1:16413674..16413745:+
gggcugcggcgcugggagggg	198	0	0		NC_052544.1_2531	hsa-miR-604	ggagccggcggcgcagcgcgg	gggcugcggcgcugggaggggagcggggcggcgggcacggagcggagcgcagcggcgcggagcagcucggagccggcggcgcagcgcgg	NC_052544.1:2092548..2092637:-
gcggcgcggguucggcuc	10050	13217	13269		NC_052553.1_3020	-	gcucggccccgccccgccc	gcggcgcggguucggcucggcucggcccgguucggcucggcccggcucggccccgccccgccc	NC_052553.1:4483849..4483912:+
cugagacgcucccgggcc	992	609	0		NC_052535.1_1642	-	ccccgcagcccacgca	ccccgcagcccacgcacgccgcugagacgcucccgggcc	NC_052535.1:39401054..39401093:-
aaucccuucccccgcucc	179	0	0		NC_052532.1_125	hsa-miR-188-5p	ggggggggaggggggcag	ggggggggaggggggcagcauuuaaaucccuucccccgcucc	NC_052532.1:77251411..77251453:+
ccggccgggguucggcuc	22	0	0		NC_052532.1_396	-	ggcggcgcugcccccgccgcggg	ggcggcgcugcccccgccgcgggcggagcuucggccccggccgggguucggcuc	NC_052532.1:37817639..37817693:-
ugccggggcggcagugguc	273	0	0		NC_052532.1_515	-	ccgcgccgcucccugcaug	ugccggggcggcaguggucagcccgcgccgcucccugcaug	NC_052532.1:117537256..117537297:-
aggguugggcacguuggguc	151	0	0		NC_052544.1_2526	ssc-miR-296-3p & mmu-miR-7066-5p	cuccacccccaaccugac	aggguugggcacguugggucacacagcaguuacaugcauuggucagagcugcucuccacccccaaccugac	NC_052544.1:16028535..16028606:+
ggucguggguucgcgucc	1306	0	1518		NC_052545.1_2620	hsa-miR-4440	gcgcugggcuuucaauccg	gcgcugggcuuucaauccgagggucguggguucgcgucc	NC_052545.1:13406220..13406259:-
cgggcguugucugugggc	119	0	0		NC_052535.1_1612	-	cccggcaccgcgucgg	cccggcaccgcgucggcgggaauugugcugcccgggcguugucugugggc	NC_052535.1:29234035..29234085:-
gcagcccggcuucguuuc	458	686	802		NC_052545.1_2561	-	agcggagcgcucgg	agcggagcgcucggggagccgcagcccggcuucguuuc	NC_052545.1:4793030..4793068:+
ccgcuguccggccggggc	380	0	0		NC_052534.1_1200	-	cgcgccgcucggcggcg	ccgcuguccggccggggcgggugccgcgccgcucggcggcg	NC_052534.1:37691518..37691559:+
cggcucgcugguguggag	233	0	0		NC_052536.1_1749	-	cggagcucgagccgcg	cggagcucgagccgcggcuguggaucuucggguacggcucgcugguguggag	NC_052536.1:23962740..23962792:+
gcggccccgguucggugc	32	0	0		NC_052534.1_1136	hsa-miR-10392-3p	ugugggcgcggggaagcau	gcggccccgguucggugcgggcggaaaacagcggcugucugcugugggcgcggggaagcau	NC_052534.1:251448..251509:+
cccuuuguuggggguggc	141	0	0		NC_052557.1_3122	-	cacuggguccuguuagaggaag	cacuggguccuguuagaggaagugacccuuuguuggggguggc	NC_052557.1:2839212..2839255:-
cggggguucugggcugcag	370	0	0		NC_052536.1_1854	-	guaauccaagcgccgggg	guaauccaagcgccggggaggcugaggcuggcggacagcuugagcccggggguucugggcugcag	NC_052536.1:57458732..57458797:-
gaggguucgugggcuccgc	166	0	0		NC_052549.1_2805	-	ggcagcagcagcagcagcagc	ggcagcagcagcagcagcagcggaggcggaggguucgugggcuccgc	NC_052549.1:7220667..7220714:+
cuccgggccgcgccucca	429	260	90		NC_052550.1_2879	-	gaggagcggccgcugcc	gaggagcggccgcugcccucggcgcuuccagggagaggcuccgggccgcgccucca	NC_052550.1:9153565..9153621:+
cggucccgcagccgcucg	111	0	0		NC_052572.1_3688	hsa-miR-4281	agcaccgcaggaggauccccgcg	agcaccgcaggaggauccccgcgcagcggucccgcagccgcucg	NC_052572.1:85406248..85406292:-
gcgcugggagucgucgug	183	0	0		NC_052556.1_3083	-	cgacgaucccagggggc	cgacgaucccagggggcuguugagcuccgugcagcgcugggagucgucgug	NC_052556.1:2521459..2521510:+
gccgcucgcucucucucc	121	0	0		NC_052532.1_560	-	aggggagcggcauucccg	aggggagcggcauucccggaggaccuggcaggcagaggaagguggagcuccuggcagggcaccggccgcucgcucucucucc	NC_052532.1:136429167..136429249:-
ucgggccggccccgccgc	640	598	0		NC_052537.1_1929	-	accgggagcucgcaagcgg	ucgggccggccccgccgcgccccguauccgcgcaccgggagcucgcaagcgg	NC_052537.1:12209715..12209767:-
uguuucggaucacaugcucauuc	104	0	0		NC_052532.1_206	hsa-miR-5705	uugagcaugucauccgggaggac	uguuucggaucacaugcucauuccucaugugauugagcaugucauccgggaggac	NC_052532.1:141054936..141054991:+
cuccuggucgggaccggag	615	0	0		NC_052536.1_1863	mmu-miR-7036b-3p	cuggggcugaccgugca	cuccuggucgggaccggagcucuguuagggaccaggcgucaggaaucagccuugcuuggaugagaggagccugcuggggcugaccgugca	NC_052536.1:57752149..57752239:-
cuggcuuugggugcaggg	154	0	0		NC_052572.1_3578	-	uugggcauagcacaggg	uugggcauagcacaggggcuggcuuugggugcaggg	NC_052572.1:9047715..9047751:-
aagguuggugguuugggc	2724	0	2240		NC_052552.1_2988	-	uggcuccuaggcuaga	aagguuggugguuugggcaggggguuugggcugaaggugucugccugcugcuggcuccuaggcuaga	NC_052552.1:6372339..6372406:+
ugggaccgcagugacagc	56	56	0		NC_052534.1_1321	-	uggcacuauacaggguggcc	ugggaccgcagugacagcuggcaggcacugugcuggcacuauacaggguggcc	NC_052534.1:4574154..4574207:-
gccgcccgcccccccccc	252	0	0		NC_052536.1_1790	-	ggcaggggucagcacgugg	ggcaggggucagcacgugggacagccucacugugcccgccgcccgcccccccccc	NC_052536.1:517826..517881:-
aggauugggucugaggag	368	1207	0		NC_052561.1_3211	-	gguggggcccaggcugag	gguggggcccaggcugagcugaugggggggcacccagcccacggcaggauugggucugaggag	NC_052561.1:710282..710345:+
gcggcccggguucggccc	10010	13170	13198		NW_024096013.1_3727	-	gccggaccacguaggagucgcug	gcggcccggguucggcccaggucacagccggaccacguaggagucgcug	NW_024096013.1:7474..7523:-
gcggcccucggcugucuguagcagc	105	0	0		NC_052532.1_422	-	ugcaagggacauccugcccagggugccac	ugcaagggacauccugcccagggugccaccucuccugucccccccuugcaggaagugcggcccucggcugucuguagcagc	NC_052532.1:52137804..52137885:-
gugggagcggugcugugu	110	0	0		NC_052542.1_2401	-	ccaggaauguuguggcug	gugggagcggugcuguguccaugcugggauccaggaauguuguggcug	NC_052542.1:2341483..2341531:-
guggggggggugcugugu	110	0	0		NC_052533.1_892	hsa-miR-7109-5p	gcggcgcugcugcagcgc	guggggggggugcugugugggggggguccguugcaugggggggagcugcaugcggcgcugcugcagcgc	NC_052533.1:149504127..149504196:+
gagacagggguucgguuc	1709	0	0		NC_052542.1_2378	hsa-miR-4524b-3p	augcugugcccugucuagc	gagacagggguucgguucuucugucacacccguccuggcagcagcuggcucccaggcaggaggaugcugugcccugucuagc	NC_052542.1:8136590..8136672:+
gcggcccgggguccuuuc	318	464	609		NC_052540.1_2248	-	aaggacucgcgagugagcgg	aaggacucgcgagugagcggccccgcggcccgggguccuuuc	NC_052540.1:16582658..16582700:-
gccuuguggguucggguc	133	0	0		NC_052536.1_1774	-	cccaccccaaccuugcug	gccuuguggguucggguccugcccaccccaaccuugcug	NC_052536.1:52552298..52552337:+
ggggauguccguccugaugcugcc	137	0	0		NC_052534.1_1178	-	uaucacagcuggaccaccuucc	ggggauguccguccugaugcugcccaagcucugccugcuccuuggcccuaggguaucacagcuggaccaccuucc	NC_052534.1:27446762..27446837:+
cgcucuggugggucgugc	133	0	0		NC_052550.1_2883	-	acgaggccaucgaggcgca	cgcucuggugggucgugcucacccucaccugguuccuggcugccggcaagaagugggggcacgaggccaucgaggcgca	NC_052550.1:798583..798662:-
ccaaggaguuggagcagg	13	0	0		NC_052554.1_3035	-	ugccccagcuccuggug	ugccccagcuccuggugucagcuccauugccacgccguuaggcagcacaccaaggaguuggagcagg	NC_052554.1:4001652..4001719:+
cuaggggagcaaaacgga	170	0	0		NC_052544.1_2512	hsa-miR-6824-5p	ugcugaucccugagac	cuaggggagcaaaacggaaacagcgaggccauuccugggccgggugcugcugcugaucccugagac	NC_052544.1:7937221..7937287:+
cgcgugucccacagcucccc	94	0	0		NC_052533.1_675	-	gguguuaacgugggggggugag	gguguuaacgugggggggugagggcagagccgugcuggggccccgcgugucccacagcucccc	NC_052533.1:319865..319928:+
gagccguggccggagaaga	170	0	0		NC_052554.1_3046	-	uccaccgccccguuccc	gagccguggccggagaagagcggagcaccggccgcccgccucgcgcagcccagccccguuccaccgccccguuccc	NC_052554.1:5591145..5591221:+
aggccccggguucaaucc	0	219928	0		NC_052546.1_1744	-	gauguagcucagugguaga	gauguagcucagugguagagcgcaugcuuugcauguaugaggccccggguucaaucc	NC_052546.1:4891677..4891734:-
ggucuauuuuaguuugggg	0	258	0		NC_052532.1_225	-	cgagaauuauugaagaagga	cgagaauuauugaagaaggaccaccggugaagauuaagaucgacaauggguuaugggaaucaggguggucuauuuuaguuugggg	NC_052532.1:2781004..2781089:-
uucacaguggcuaaguuccg	0	6	0		NC_052561.1_2153	ssc-miR-27a & hsa-miR-27a-3p	gggcuuggcgcagcugugaaca	gggcuuggcgcagcugugaacagagcccgucguguucacaguggcuaaguuccg	NC_052561.1:441485..441539:+
gcggcggcgggcgcgggc	0	188	0		NC_052533.1_620	-	cgggcgcuccgcgcugcug	cgggcgcuccgcgcugcugcugccggcggcggcuccgggcggcggcuccgagcggcggcggcgggcgcgggc	NC_052533.1:67578093..67578165:-
ggcggcgggcgcgggcgc	0	56	0		NC_052565.1_2184	hsa-miR-3960	gcuguggccccgucggagcggg	gcuguggccccgucggagcgggcgggcggcggaaggcggcuccgguggcggcgggcgcgggcgc	NC_052565.1:1582195..1582259:-
ggaggccccggguucucc	0	564	0		NC_052534.1_816	hsa-miR-5008-5p	agcuccgccggggccgccga	agcuccgccggggccgccgaggccgugcggggccgggcggcgggagcuguccgcgggcggcgcggggggaggccccggguucucc	NC_052534.1:16157851..16157936:-
gcggccgcggguuccucc	0	400	0		NC_052545.1_1662	hsa-miR-1908-3p	agggcccgggcguugcgg	gcggccgcggguuccuccccgcuggcgacacccagcgccgagcgcggggagggggcggcggaggagggcccgggcguugcgg	NC_052545.1:8850090..8850172:+
gcgccccgggcucggcucc	0	44	0		NC_052542.1_1521	-	cgccgggcccgcgcac	cgccgggcccgcgcacauccugcgggcgcggcgggugagcgccccgggcucggcucc	NC_052542.1:18414035..18414092:+
cgaccgcgccgcgccgcc	0	102	0		NC_052540.1_1414	-	cggcccggcgccgugcgga	cggcccggcgccgugcggacgcccugcgaaggcucgggccccgaccgcgccgcgccgcc	NC_052540.1:10284128..10284187:-
gggcggggaucgugcggg	0	46	0		NC_052541.1_1493	hsa-miR-663a	ugcggggaucgugcgggccgc	gggcggggaucgugcgggggucgugcggggaucgugcgggucggggcuccgccgcugcggggaucgugcgggccgc	NC_052541.1:20121200..20121276:-
gggccggccgcguucugc	0	164	0		NC_052541.1_1495	-	agaccgagcgggacgc	gggccggccgcguucugccccggcgcggcgucagccgcuauaaauaccccggaucagaccgagcgggacgc	NC_052541.1:20121571..20121642:-
gcugguggagugcggccc	0	70	0		NC_052558.1_2105	hsa-miR-4456	gcugcuuucccguagcau	gcugcuuucccguagcaugacgcugguggagugcggccc	NC_052558.1:4961521..4961560:+
cggaaagacccccugcacc	0	76	0		NC_052550.1_1932	-	cgcgggugggucuggguguggg	cgcgggugggucuggguguggggugagcccacaucugcugguguuugcuggccccggaaagacccccugcacc	NC_052550.1:9150742..9150815:-
gcggcccgggcccguuuc	0	226	131		NC_052555.1_2036	-	cacggggccccgcgc	gcggcccgggcccguuucaagguggguuggcgcgcacggggccccgcgc	NC_052555.1:2523732..2523781:+
cgcggacggggugaggcc	0	562	0		NC_052569.1_2200	-	cuuccagcccuucuugcg	cuuccagcccuucuugcgguuccgggggccgcgguuccgucuccgaacggcggucgcggggucccgcgcggacggggugaggcc	NC_052569.1:243433..243517:-
gugaccgugggcccguac	0	158	0		NC_052551.1_1962	-	gcggagcgcggagccgagcgcgg	gcggagcgcggagccgagcgcggagcuguguguugcagaugcccgugaccgugggcccguac	NC_052551.1:1372106..1372168:-
ccgguuggccgcgaggag	0	128	0		NC_052534.1_808	-	ccuccgcgguaugcccgcg	ccuccgcgguaugcccgcgccggcagccggcggcgugaagggaagcggcgucucccggcgccgguuggccgcgaggag	NC_052534.1:7923528..7923606:-
cgggguggagagguguugugg	0	108	0		NC_052553.1_1998	hsa-miR-608	ucaccaccuccccgucccgca	cgggguggagagguguuguggucaccuuggccccggcugcguguccuuauggccucaccaccuccccgucccgca	NC_052553.1:4482256..4482331:+
ccggcugaggugggaucg	0	1381	0		NC_052532.1_273	-	guccugagcgacggccgccg	ccggcugaggugggaucgggcccggcccgguccugagcgacggccgccg	NC_052532.1:49222462..49222511:-
gccgccgccagcccuucc	0	2035	0		NC_052549.1_1872	-	aagcucucggccggcgc	aagcucucggccggcgccgccgccgccgccgccgucgccucgccacgcucgcgggccgccgggccccgccgccgccagcccuucc	NC_052549.1:5674093..5674178:-
gcacuggguggagcggcc	0	168	0		NC_052555.1_2037	-	cugcgagcagccagcgcug	cugcgagcagccagcgcugggugugagccggcagagcacggagcugagccgcacucugcacuggguggagcggcc	NC_052555.1:3127674..3127749:+
gaucguggguucgagccc	0	2248	158		NC_052539.1_1365	-	gcucggacgugcgggcag	gaucguggguucgagccccgcucccgccagguggcguucccggcucggacgugcgggcag	NC_052539.1:20111126..20111186:-
uugggcuuggucgggaag	0	1900	2014		NC_052532.1_220	-	cgcuggccagcggcuggaac	uugggcuuggucgggaagggcuugcgcagggagcucucauccuugaggcgggcgaucucugugaagacgcuggccagcggcuggaac	NC_052532.1:196212273..196212360:+
aguuggaguccugccgggc	0	72	0		NC_052532.1_281	-	cuucgggaagcugc	aguuggaguccugccgggcccgaaacgagagccuucgggaagcugc	NC_052532.1:51177758..51177804:-
cccgugguguuguguggga	0	57	0		NC_052550.1_1905	-	cggcgcugacccgcgggca	cggcgcugacccgcgggcagcggcguuggcauugagcagcccgugguguuguguggga	NC_052550.1:6544965..6545023:+
cggguucgaaccccgucc	0	268	0		NC_052545.1_1646	-	agggggcuccugug	cggguucgaaccccguccgugccuuggugggucugcgccggagggggcuccugug	NC_052545.1:771564..771619:+
cuuggaguccgugcggcc	0	42	0		NC_052536.1_1059	-	cagcacuggacucggagca	cagcacuggacucggagcagagcugccucaaugaaugguuggccauggccgacuuggaguccgugcggcc	NC_052536.1:134267..134337:+
uccgccuccccuucgucc	0	403	0		NC_052550.1_1926	-	gcggggcggcgggcggcga	gcggggcggcgggcggcgauucggcuuuuuccucccucuccagcuccuucuccgccuccccuucgucc	NC_052550.1:6008767..6008835:-
gauuguggguucgagucc	0	60727	0		NC_052533.1_544	-	gcgaugacuuuugggguccc	gauuguggguucgagucccaccugggucggcagggggggcgaugacuuuugggguccc	NC_052533.1:148191833..148191891:+
ccaaggaguugaucccuc	0	41	0		NC_052564.1_2166	-	gggacagaauccuggagguu	gggacagaauccuggagguugcuuccaaagcuggugucagccaugcagccaaggaguugaucccuc	NC_052564.1:2022947..2023013:-
aaggccaugacaaccagg	0	25	0		NC_052535.1_992	hsa-miR-15a-3p	uggcccaugugugcagg	uggcccaugugugcaggcugcagcgcagccuuucucaguguaaggccaugacaaccagg	NC_052535.1:15245331..15245390:-
augacugcggccgugacc	0	52	0		NC_052536.1_1135	-	ucagccgcgucccgc	augacugcggccgugacccgggcgccgcgucagccgcgucccgc	NC_052536.1:35704631..35704675:-
agguguccuaaggucagc	0	74	0		NC_052537.1_1193	-	aggccuuugacccuac	aggccuuugacccuacacagguguccuaaggucagc	NC_052537.1:32936950..32936986:+
cagaacuggggcuguggg	0	523	0		NC_052544.1_1624	-	cagagccaucggagcugcu	cagaacuggggcugugggcagcuuuggauaucucugguacccacugcuccagcagagccaucggagcugcu	NC_052544.1:15508041..15508112:+
ccaaggaguuguucuugg	0	296	0		NC_052532.1_373	hsa-miR-6825-5p	ggugacagcugagggcu	ccaaggaguuguucuugggaagccuuccgagccugcgaaggcagcgcccggugacagcugagggcu	NC_052532.1:136562642..136562708:-
gaggcguggguucgaauc	0	15951	0		NC_052535.1_985	-	uuggguauucuggucuccg	uuggguauucuggucuccgaauggaggcguggguucgaauc	NC_052535.1:12860532..12860573:-
gauggagggaggauggcc	0	121	0		NC_052557.1_2064	hsa-miR-4802-5p	cacgcuccguguuuccuuac	gauggagggaggauggccauggaggcuguugcauggcaucuagcacccugcacagccucaaggcacgcuccguguuuccuuac	NC_052557.1:4416937..4417020:+
ggggcguguugggcuugg	0	79	0		NC_052537.1_1198	-	aaucuuaauacucccugg	ggggcguguugggcuuggggaucuaagagugcuuuuccaaucuuaauacucccugg	NC_052537.1:35130125..35130181:+
ugcuccugccagcuguccugugaac	0	0	85		NC_052532.1_609	-	uuaauagguacaaggagggguagu	ugcuccugccagcuguccugugaacuuauaaccucaaggggaguaaaacagauguuuaauagguacaaggagggguagu	NC_052532.1:171089552..171089631:-
agagagagagagagagagagag	0	0	45		NC_052537.1_1715	-	cgcucgcucucuccccgcuccc	agagagagagagagagagagaggagcaaaucccggcugugccuucucccggcugcucucuggaagcugccgcucgcucucuccccgcuccc	NC_052537.1:26189305..26189396:+
cuggaaggagccuuguucagag	0	0	30		NC_052535.1_1419	ssc-miR-9816-3p & mmu-miR-6983-5p	uuggggaagggguguuuccagca	cuggaaggagccuuguucagagagcuggggcugguuuggggaagggguguuuccagca	NC_052535.1:2358014..2358072:-
gccgcggggaggcggaggagccg	0	0	37		NC_052541.1_2055	-	gccgccgccucccgcccgc	gccgccgccucccgcccgccgccggccguagagagccgccgggcccugcgcggggagguggcgccgcggggaggcggaggagccg	NC_052541.1:5753721..5753806:+
ggggaccgccgcccgccc	0	0	102		NC_052572.1_3402	-	gcggcgguggcuccgcccg	ggggaccgccgcccgccccgcgccgccgccggggacgggaugcggucggggcgggagcggcgguggcuccgcccg	NC_052572.1:71222639..71222714:+
cgcgggcccggcggcggc	0	0	47		NC_052534.1_1106	-	cggcgcgggagccguggc	cgcgggcccggcggcggcggcggcggcgcgggcggcggcggcgcgggagccguggc	NC_052534.1:50840961..50841017:+
ggcggccgcgcggcccgg	0	0	17		NC_052543.1_2208	hsa-miR-1199-3p	gggcuccgcgggugcgca	ggcggccgcgcggcccgggggcgggggagggggcuccgcgggugcgca	NC_052543.1:16431218..16431266:+
gggcgcggcggcgguggg	0	0	367		NC_052559.1_3014	-	cggcggcccgcagcggccgg	gggcgcggcggcggugggcggggucugcgggggccgccaugcagcgccagcgccgcccccgccucggcggcccgcagcggccgg	NC_052559.1:2653332..2653416:+
ccggcccggguucgacug	0	0	12		NC_052532.1_400	-	cccgggccggcggcugggg	cccgggccggcggcugggggacccggcccggguucgacug	NC_052532.1:68431167..68431207:-
gggcgcggcggcgggggg	0	0	155		NC_052539.1_1915	-	ccccgcggcccgcuaugccgg	ccccgcggcccgcuaugccgggcuccucggcgcuccgccggcugucggggcggcaccgggcgcggcggcgggggg	NC_052539.1:16038859..16038934:+
cggggagggcgccgcggc	0	0	21		NC_052532.1_373	-	cgcggugcccgcgcuggg	cggggagggcgccgcggcgcugccggggggcgcggugcccgcgcuggg	NC_052532.1:33920339..33920387:-
ggcaggcggggugacgggc	0	0	41		NC_052532.1_341	-	ucccaucccggccuccug	ggcaggcggggugacgggcgucgcucccgcggcagcucccaucccggccuccug	NC_052532.1:20409754..20409808:-
cuuccuccgcgccgucgcc	0	0	42		NC_052550.1_2706	-	ccgggcggggccgggaggagcu	cuuccuccgcgccgucgccugcgggcugcgggccgggcggggccgggaggagcu	NC_052550.1:8633668..8633722:+
cccccuuaacucccgagc	0	0	32		NC_052556.1_2914	-	cggggggugggggag	cccccuuaacucccgagcugcggcggcuccgcuuccuccgaccgccgcgcggggggugggggag	NC_052556.1:1852843..1852907:+
ggucgcggguucgagucccggc	0	0	606		NC_052540.1_1971	-	cgugcugcgcaugcgcggagugg	cgugcugcgcaugcgcggagugggggcggcuccggucgcggguucgagucccggc	NC_052540.1:3121906..3121961:+
ggcgggugccggggccuc	0	0	60		NC_052532.1_35	-	gggacggggcgggcgcgg	gggacggggcgggcgcggggccgcccggcgggugccggggccuc	NC_052532.1:35554024..35554068:+
ugcgccggagggugguccc	0	0	52		NC_052536.1_1638	hsa-miR-3195	cuccccgucccgugcc	cuccccgucccgugccccgcguggccccgcucugggcugcguuacggggugcgccggagggugguccc	NC_052536.1:16491576..16491644:-
cgcgggcggcccgggguc	0	0	148		NC_052546.1_2445	hsa-miR-4767	ccccgcucccgccgcagg	ccccgcucccgccgcaggacgcgggcggcccgggguc	NC_052546.1:8510532..8510569:+
ucgggccggccgugccgcg	0	0	364		NC_052533.1_923	-	cgguagggcucggcccgggg	ucgggccggccgugccgcggggcucgccgcgcugccggcacccggcccggccgguagggcucggcccgggg	NC_052533.1:60794645..60794716:-
gugcgccccggggggccg	0	0	30		NC_052532.1_155	-	gcuccgcgcucagccgcgccg	gcuccgcgcucagccgcgccgccgccgccgccucccgccggcccaggugagucaggugcgccccggggggccg	NC_052532.1:109123990..109124063:+
agcaggacgguggccacgg	0	0	1336		NC_052543.1_2228	hsa-miR-1286	gaggcacgccguccuugccgu	gaggcacgccguccuugccgugggcugcccgccagcccagggucagcaggguggcccagagcaggacgguggccacgg	NC_052543.1:3358431..3358509:-
gcggugcggagccgccgg	0	0	141		NC_052545.1_2387	-	ugcgggccguugugucg	gcggugcggagccgccggagcucggcagaaggagcggcugcgggccguugugucg	NC_052545.1:4666050..4666105:-
ggacauggcggggcgggc	0	0	26		NC_052557.1_2929	-	ccgaccgcuccucucg	ccgaccgcuccucucggcuccgcggggcccccggcgggcagcgggacauggcggggcgggc	NC_052557.1:1125634..1125695:+
ggaugcucguggccccgc	0	0	82		NC_052539.1_1938	-	gcgggccggccugggcaggaga	gcgggccggccugggcaggagaagcccgaacggcugcggagcugaucugagccggggcggaugcucguggccccgc	NC_052539.1:6630967..6631043:-
ggggcgcguggcggcggc	0	0	54		NC_052538.1_1820	-	ugcugcggagcggcaucgc	ggggcgcguggcggcggcgcuguuggaggcgcgcgcugugcgcuuuggagacuucgugcugcggagcggcaucgc	NC_052538.1:27479231..27479306:+
gggcgcggccgcggcggg	0	0	102		NC_052532.1_255	-	cggaggggcggcggccgg	cggaggggcggcggccggagggggugggcgcggccgcggcggg	NC_052532.1:176880790..176880833:+
gccggagaagccggcggg	0	0	260		NC_052545.1_2393	-	cggcggcggcggcgggcgc	gccggagaagccggcgggaggggagggggcggcggcggcggcgggcgc	NC_052545.1:8023793..8023841:-
gccguugccguuguccugggc	0	0	35		NC_052533.1_666	-	gcaggcacugcagcgggug	gccguugccguuguccugggcugccggcggggaggucgcggccgugcugcgcaggcacugcagcgggug	NC_052533.1:8659210..8659279:+
cgcugcucgccccccucc	0	0	71		NC_052565.1_3093	-	gggggggggggcagugcc	cgcugcucgccccccuccccggagcauccagcacagaauggggacccccacauagaggaucugggggggggggggggcagugcc	NC_052565.1:1685423..1685507:-
ggggugccccggggagcc	0	0	24		NC_052535.1_1352	-	cgggugggggcgccccgc	ggggugccccggggagccgagcgaggcgcgggaggcgggcgggugugcgggugggggcgccccgc	NC_052535.1:35138169..35138234:+
ggcgccgcucgcucucuc	0	0	16		NC_052535.1_1434	-	gcugggcgcagccgcgccgc	gcugggcgcagccgcgccgccgccgccagugccgcucuucuccggcggcuguaguggcagcggcgccgcucgcucucuc	NC_052535.1:15164492..15164571:-
gcccgggcggagcggccg	0	0	51		NC_052535.1_1365	-	gcggcgcccgucucugggcgc	gcggcgcccgucucugggcgccucuccuggcgcccgggcggagcggccg	NC_052535.1:53586012..53586061:+
gguccggcugugguucuc	0	0	58		NC_052555.1_2908	-	gagcgccgggcggc	gagcgccgggcggcggcucugugccaccgugggacggggcgggagguccggcugugguucuc	NC_052555.1:4452666..4452728:-
ucgggccgcccgcgcugcg	0	0	53		NC_052552.1_2829	-	cugccugggaucggugcagcc	ucgggccgcccgcgcugcgccccggugcugccccgcggcgcugaccgcugccugggaucggugcagcc	NC_052552.1:3196425..3196493:-
ggcuccgucugaucccgc	0	0	29		NC_052535.1_1490	-	ggaaaggcggcugcugc	ggaaaggcggcugcugcgcggccgugggggcggcggggcuccgucugaucccgc	NC_052535.1:42869814..42869868:-
ggucgcggguucgggucc	0	0	154		NC_052533.1_663	-	ggugggggccgcgugccgu	ggugggggccgcgugccguuaggucgcggguucgggucc	NC_052533.1:6798247..6798286:+
ggcggccgcgccgcgcgg	0	0	17		NC_052540.1_1975	hsa-miR-1199-3p	ggcggcgaggaagaggcaa	ggcggcgaggaagaggcaagcgagcggggcggggagccgcccucccuuggcggccgcgccgcgcgg	NC_052540.1:4466733..4466799:+
gcggugcggagccggggg	0	0	46		NC_052551.1_2798	-	cgcggggggggcacugcgg	cgcggggggggcacugcggggagggcacggaggggggggggggggggagggcgccccgcggugcggagccggggg	NC_052551.1:11841741..11841816:-
guggccuggguucguuuc	0	0	11904		NC_052533.1_681	mmu-miR-12189-3p	accgcgcccgcggccgcgc	accgcgcccgcggccgcgcccgcucuggccugcagcccggccccguggccuggguucguuuc	NC_052533.1:27923941..27924003:+
cccgggucgggucggggg	0	0	46		NC_052535.1_1532	-	cccgggggguucugggga	cccgggggguucuggggaggagggccaccguggggacgcgccccgggucgggucggggg	NC_052535.1:90593006..90593065:-
ccccgccugcgccccgucu	0	0	68		NC_052545.1_2360	-	acggcuucgugcggguggaggag	ccccgccugcgccccgucuucgacgcccucgaccgcgacggcgacggcuucgugcggguggaggag	NC_052545.1:13019585..13019651:+
gcccgccuccgccucccc	0	0	333		NC_052533.1_936	-	gcugagaaaggcgaaagcca	gcugagaaaggcgaaagccagcgccgagcgcggcccgccuccgccucccc	NC_052533.1:77292563..77292613:-
ggcacgucggcgggcagc	0	0	42		NC_052546.1_2433	-	ugcccgcgcccggcccc	ugcccgcgcccggccccaccugcgccggggauuaugccagcggagcgcgggcacgucggcgggcagc	NC_052546.1:5101592..5101659:+
gggugaggugugccgguggc	0	0	80		NC_052548.1_2611	hsa-miR-4710	caucucgcucgccucgccuug	gggugaggugugccgguggcugccaucucgcucgccucgccuug	NC_052548.1:10058793..10058837:-
gggggggucuccgggcgg	0	0	400		NC_052553.1_2851	-	gcuccgugugggccuuccugg	gcuccgugugggccuuccuggagagcggcgagugcggccuggcggcugcccgcaggugggaaagcgggggggucuccgggcgg	NC_052553.1:4424931..4425014:+
gcgcugcucgggucgggc	0	0	49		NC_052535.1_1377	-	gcggcggagcguugcgg	gcggcggagcguugcggggugcgcugugaggugggcgggcgccgcgcugcucgggucgggc	NC_052535.1:62403620..62403681:+
ggggccgggcucuucgua	0	0	55		NC_052543.1_2223	hsa-miR-6781-5p	cggcggcgcggggccagga	ggggccgggcucuucguagccucugcuccgaugcucgggagcagcggcacggcggcgcggggccagga	NC_052543.1:2744227..2744295:-
ccuccguucgcucugcggucgccg	0	0	50		NC_052556.1_2925	-	gccccgcgggcgcuucgguuccg	ccuccguucgcucugcggucgccguuucuccuuugcggccccgcgggcgcuucgguuccg	NC_052556.1:2595244..2595304:-
gaggucgcggguucgaguc	0	0	430		NC_052532.1_581	-	cuugagcgcgagccuccag	gaggucgcggguucgagucccgcucggggcuugagcgcgagccuccag	NC_052532.1:169110087..169110135:-
cagccacccgcgggggacccgc	0	0	34		NC_052542.1_2138	-	gcggcccucggugacggagcuguc	cagccacccgcgggggacccgccgcccgcccgcgagcuggugcggcccucggugacggagcuguc	NC_052542.1:15022532..15022597:+
gcgcuggacgugggcagc	0	0	31		NC_052551.1_2766	-	agccgcaucccagcguag	agccgcaucccagcguagggcgcuggacgugggcagc	NC_052551.1:10236420..10236457:+
cgggugccguccccgggcc	0	0	75		NC_052533.1_860	-	cagccgggaggcaacuucg	cagccgggaggcaacuucgugcggagcggagcgggugccguccccgggcc	NC_052533.1:30595280..30595330:-
gacagucagcaguugguc	0	0	76		NC_052543.1_2202	-	ucaccucuuggcuguggg	gacagucagcaguuggucugugugagcagccguucucagaucaccucuuggcuguggg	NC_052543.1:11829872..11829930:+
ggugugcuccggggagcc	0	0	50		NC_052562.1_3070	-	ccaacgcgggcaccgcaccgu	ccaacgcgggcaccgcaccgugagcuggaggaccgcggugugcuccggggagcc	NC_052562.1:1300653..1300707:-
ggggguucugggcugcaga	0	0	282		NC_052536.1_1688	rno-miR-409b	uguaauccaagcgccggg	uguaauccaagcgccggggaggcugaggcuggcggacagcuugagcccggggguucugggcugcaga	NC_052536.1:57459849..57459916:-
ccgcgccccgucccgagc	0	0	140		NC_052535.1_1413	hsa-miR-1292-3p	acgcagccggggggcgccc	acgcagccggggggcgcccagcagccggcacagccgcgccccgucccgagc	NC_052535.1:90593702..90593753:+
cagggcugggccgugcag	0	0	98		NC_052572.1_3322	hsa-miR-4446-3p	gcaggcucccagcgaggc	cagggcugggccgugcagagaggagcagcugagagcaggcuccucgcgcuuugcugcacgcuuccugcaggcucccagcgaggc	NC_052572.1:17694653..17694737:+
caggguucgauucgggag	0	0	27		NC_052554.1_2874	-	ccggagggccgaggcucugcc	ccggagggccgaggcucugccccgaagcaguggggagccgcugucugcaggguucgauucgggag	NC_052554.1:2817024..2817089:-
ucgggccggccccgccgcg	0	0	366		NC_052537.1_1739	-	caccgggagcucgcaagcgg	ucgggccggccccgccgcgccccguauccgcgcaccgggagcucgcaagcgg	NC_052537.1:12209715..12209767:-
gccuguagucccagcuac	0	0	51		NC_052533.1_895	rno-miR-10b-5p	uucugggcugcagugu	gccuguagucccagcuacucaggaggcugagcccgcuggauugcuugagccugggaguucugggcugcagugu	NC_052533.1:53134313..53134386:-
guaggagggcccggucgacc	0	0	20		NC_052533.1_939	hsa-miR-4266	gcggccgucgcgcucccugccu	guaggagggcccggucgaccagucacagcucgggcggcguguccgucccggcccugggggcggccgucgcgcucccugccu	NC_052533.1:80847597..80847678:-
gggcguggguucgaaucc	0	0	25944		NC_052547.1_2540	-	auuaaggcuccagucccu	auuaaggcuccagucccugcgggggcguggguucgaaucc	NC_052547.1:2336897..2336937:-
ugaccgucggagcgcuccucgc	0	0	35		NC_052532.1_419	-	gacggagccccgcucggc	ugaccgucggagcgcuccucgccguccugggcgcaggugaguguggguggagggagggagacggagccccgcucggc	NC_052532.1:87662735..87662812:-
cuggugccguccccgggg	0	0	40		NC_052542.1_2146	-	ccaggcucuauggcaccugga	ccaggcucuauggcaccuggaucugcaaguccucauccucaucggggucgcuggugccguccccgggg	NC_052542.1:539959..540027:-
cgugcggccgugcgagugc	0	0	39		NC_052537.1_1713	-	acuucgcccggcggcacccg	acuucgcccggcggcacccggacguggugguguacgugcggccgugcgagugc	NC_052537.1:23874963..23875016:+
ccggggcggcuacgagcgc	0	0	39		NC_052567.1_3108	-	cgugguagccggggaggcc	ccggggcggcuacgagcgcgguggccgugguagccggggaggcc	NC_052567.1:168134..168178:+
cauccugggugcuguggg	0	0	20		NC_052539.1_1934	-	gucagcacccagagcgugcc	gucagcacccagagcgugcccugcgagauucuggcuguggccuugcuggcauccugggugcuguggg	NC_052539.1:3853527..3853594:-
cccgccgcgcccuccuccuc	0	0	36		NC_052533.1_1000	-	gcugcuacuggggcggccggggg	gcugcuacuggggcggccggggggccccgccgcgcccuccuccuc	NC_052533.1:137428738..137428783:-
gagauuguugugaggagggc	0	0	15		NC_052549.1_2678	mmu-miR-3086-5p	ucugcgugcaaaacugucucca	ucugcgugcaaaacugucuccauuugcuggagauuguugugaggagggc	NC_052549.1:10598065..10598114:-
cccgccgggguucguuuc	0	0	12		NC_052538.1_1839	-	cacggauccgggauaaaa	cccgccgggguucguuucugacaucagcacggauccgggauaaaa	NC_052538.1:4847499..4847544:-
ucgcucgcucgcuuacuuac	0	0	18		NC_052548.1_2553	-	gcggggccggagggggugcgg	gcggggccggagggggugcggggcgccguccgccgcucgcucgcucgcuuacuuac	NC_052548.1:5941095..5941151:+
ggaacgagucggcugucugcuuga	0	0	44		NC_052571.1_3284	-	gggcguuagcacuugcugggu	ggaacgagucggcugucugcuugacggggcaggagcccaccguggggcguuagcacuugcugggu	NC_052571.1:6854765..6854830:-
gccgagaggagauggagccgccaa	0	0	82		NC_052537.1_1734	-	gggggcucgggagcaguuucuugcag	gggggcucgggagcaguuucuugcaggggccgagaggagauggagccgccaa	NC_052537.1:6719637..6719689:-
gccgcccgcagccucccguc	0	0	40		NC_052549.1_2668	-	cgcgccgcggcggccc	cgcgccgcggcggcccgcacgccaaugagggcccggacuccggcccucgccgccucaggagccgcccgcagccucccguc	NC_052549.1:6592180..6592260:-
agaggagugugaucgaaagugucc	0	0	78		NC_052550.1_2724	-	acuauacuuucagggaucauuucuguag	acuauacuuucagggaucauuucuguaguugguaacuagaggagugugaucgaaagugucc	NC_052550.1:7561597..7561658:-
ugcgggagagcugcuguggcc	0	0	50		NC_052532.1_303	-	ccugugccuccuccacg	ugcgggagagcugcuguggccucgccucugugccugugccuccuccacg	NC_052532.1:32816..32865:-
cugauugggcccgggugag	0	0	592		NC_052532.1_201	-	uuccggucauagucaagacaga	cugauugggcccgggugagggaggacuuacgagcagccgacccagcguggcugccacuagcccuuccggucauagucaagacaga	NC_052532.1:141515235..141515320:+
uggggaagugagguuggc	0	0	35		NC_052572.1_3531	hsa-miR-4271	caacucuccccauuucucggg	uggggaagugagguuggcagggaggggguucgccaugaugccgaacugggacugucuuccaacucuccccauuucucggg	NC_052572.1:71592947..71593027:-
gucccuccgcgccuacca	0	0	30		NC_052532.1_18	-	gcggagcagagcggcccg	gucccuccgcgccuaccaucgagacggcuucggcggagcagagcggcccg	NC_052532.1:1031341..1031391:+

## Sheet: Sheet1
Chicken novel miRNA sequence	Sus scrofa (ssc)	Homo sapiens (has)	Mus musculus (mmu)	Rattus norvegicus (rno)
uucacaguggcuaaguuc	ssc-miR-27a	hsa-miR-27a-3p
aucacauugccagggauuucc	ssc-miR-23a	hsa-miR-23a-3p
auccuggggcuguagccga	ssc-miR-1343	hsa-miR-1343-3p
gcggggaugagguguggg	ssc-miR-542-5p	hsa-miR-542-5p
uuccuugguugcucucaauga	ssc-miR-9829-5p		mmu-miR-3075-3p
aggguugggcacguuggguc	ssc-miR-296-3p		mmu-miR-7066-5p
cuggaaggagccuuguucagag	ssc-miR-9816-3p		mmu-miR-6983-5p
gcggccccgguucggugc		hsa-miR-10392-3p
ggcggccgcgcggcccgg		hsa-miR-1199-3p
ggcggccgcgccgcgcgg		hsa-miR-1199-3p
gauggauuccggcggcgcg		hsa-miR-1246
agcaggacgguggccacgg		hsa-miR-1286
ccgcgccccgucccgagc		hsa-miR-1292-3p
aaggccaugacaaccagg		hsa-miR-15a-3p
aaucccuucccccgcucc		hsa-miR-188-5p
gcggccgcggguuccucc		hsa-miR-1908-3p
ugcgccggagggugguccc		hsa-miR-3195
ggcggcgggcgcgggcgc		hsa-miR-3960
guaggagggcccggucgacc		hsa-miR-4266
uggggaagugagguuggc		hsa-miR-4271
cggucccgcagccgcucg		hsa-miR-4281
ggucguggguucgcgucc		hsa-miR-4440
cccggacauggcggcgggc		hsa-miR-4442
cagggcugggccgugcag		hsa-miR-4446-3p
gcugguggagugcggccc		hsa-miR-4456
gagacagggguucgguuc		hsa-miR-4524b-3p
ggcugagcggccccgggc		hsa-miR-4663
gggugaggugugccgguggc		hsa-miR-4710
cgcgggcggcccgggguc		hsa-miR-4767
ggcgcgccgggcccggcg		hsa-miR-4783-5p
gauggagggaggauggcc		hsa-miR-4802-5p
ggaggccccggguucucc		hsa-miR-5008-5p
uguuucggaucacaugcucauuc		hsa-miR-5705
gggcugcggcgcugggagggg		hsa-miR-604
cgggguggagagguguugugg		hsa-miR-608
gggcggggaucgugcggg		hsa-miR-663a
ggggccgggcucuucgua		hsa-miR-6781-5p
cuaggggagcaaaacgga		hsa-miR-6824-5p
ccaaggaguuguucuugg		hsa-miR-6825-5p
guggggggggugcugugu		hsa-miR-7109-5p
cuccuggucgggaccggag			mmu-miR-7036b-3p
gagauuguugugaggagggc			mmu-miR-12189-3p
guggccuggguucguuuc			mmu-miR-3086-5p
ggggguucugggcugcaga				rno-miR-409b
gccuguagucccagcuac				rno-miR-10b-5p
